# Supplementary material for: A novel membrane complex is required for docking and regulated exocytosis of lysosome-related organelles in Tetrahymena thermophila
Source: PLoS Genet. 2022 May 19;18(5):e1010194. doi: 10.1371/journal.pgen.1010194 (PMC9159632; doi:10.1371/journal.pgen.1010194)
Supplement: S1 Dataset — (XLSX) [file pgen.1010194.s009.xlsx]

## Sheet: Fig 3F and 3G
Thetas	Random Thetas	Normalized Offsets	Random Normalized Offsets
9.19038	11.6045	0.936009	0.900729
3.74304	53.5394	1.01422	0.93475
22.377	16.1062	1.16964	0.578054
3.47311	83.4206	1.0338	0.480938
2.49451	61.0013	1.13832	1.02668
8.73995	84.7119	1.0899	0.672469
9.00974	20.1615	1.14596	0.708381
13.7419	76.0596	0.916082	0.609631
5.58698	19.9564	1.27574	1.10168
3.30441	21.5503	0.993097	1.19546
10.0487	87.0088	1.18209	0.557878
18.3215	22.5047	0.87642	0.573098
55.767	23.7916	1.05525	0.520295
5.19443	36.0274	1.02685	0.421494
8.493	6.05668	0.85987	1.35094
6.26928	35.7966	0.958049	0.534161
39.43	13.1547	1.06621	0.804099
13.5394	38.053	0.829803	0.524791
8.88348	83.1055	0.824765	0.862001
31.2539	71.8801	0.432744	0.273925
53.6732	33.9511	0.515578	1.48751
33.8905	7.49904	1.1109	1.04479
33.0239	90	1.62054	1.15492
68.7961	81.4461	0.292184	1.16725
24.8366	2.1763	0.888597	1.13627
58.9027	62.1759	1.01476	1.68433
5.06473	39.2659	0.996411	0.954245
29.0882	8.11505	0.963365	1.07708
35.8445	68.6021	1.21752	1.01266
87.0111	2.19317	1.14013	1.50419
13.3948	18.8509	0.877241	0.296693
9.86581	70.71	1.15956	1.05249
25.2011	60.6422	1.68906	1.65033
13.4157	5.77253	0.840296	0.390025
1.97984	12.1613	0.867952	0.991501
9.46319	19.8211	0.813913	0.880197
11.6459	46.8956	0.953154	0.698368
23.269	30.2479	1.2087	0.602838
15.6284	28.3569	0.869134	1.2831
8.838	39.3677	1.01564	0.847785
18.7947	58.0477	1.28369	0.885736
12.2819	5.85682	0.861594	0.429391
26.5651	26.5651	0.987555	0.987555
3.45041	51.7759	1.0054	1.00997
62.9477	76.7337	0.296766	1.11977
7.50556	32.5718	0.929247	0.615477
4.00926	3.87823	0.708794	1.14067
3.63295	26.9277	1.01712	1.13851
14.0362	14.0362	1.78536	1.78536
16.5384	40.2938	0.75501	1.07375
3.73478	18.6373	0.89593	0.613329

## Sheet: Fig 4D
	WT M1	KO M1
	0.688	0.674
	0.721	0.669
	0.617	0.748
	0.74	0.812
	0.703	0.676
	0.835	0.667
	0.667	0.708
	0.536	0.777
	0.58	0.842
	0.689	0.583
	0.727	0.799
		0.788
average	0.682091	0.728583
standard deviation	0.0818626	0.0773051

## Sheet: Fig 5D
	WT M1	CC to AA M1
	0.688	0.472
	0.721	0.787
	0.617	0.728
	0.74	0.691
	0.703	0.77
	0.835	0.763
	0.667	0.732
	0.536	0.686
	0.58	0.748
	0.689	0.62
	0.727	0.64
		0.654
		0.791
		0.664
		0.707
		0.7
		0.608
		0.745
		0.663
		0.606
		0.763
		0.687
		0.682
		0.803
		0.719
average	0.682091	0.69716
standard deviation	0.0818626	0.073733

## Sheet: Fig 6A
LFQ intensity CU428_1	LFQ intensity CU428_2	LFQ intensity MDL1_FLAG_1	LFQ intensity MDL1_FLAG_2	Significant	Fasta headers	Predicted dodains	[-log10p]	enrichment ratio	Difference	Protein IDs	Majority protein IDs	Peptides	Razor + unique peptides	Unique peptides	Sequence coverage [%]	Unique + razor sequence coverage [%]	Unique sequence coverage [%]	Mol. weight [kDa]	Q-value	Score	Intensity	MS/MS count	Sequence coverage CU428_1 [%]	Sequence coverage CU428_2 [%]	Sequence coverage MDL1_FLAG_1 [%]	Sequence coverage MDL1_FLAG_2 [%]	Peptides CU428_1	Peptides CU428_2	Peptides MDL1_FLAG_1	Peptides MDL1_FLAG_2	Number of proteins
0	0	19679000576	26954999808	+	TTHERM_00658810;concanavalin A-like lectin/glucanase family protein	LamG (Mdl1p)	2.732	∞	10.3215	TTHERM_00658810	TTHERM_00658810	21	21	21	55.2	55.2	55.2	39.829	0	323.31	39380000000	78	0	0	55.2	49.4	0	0	17	16	1
0	0	9088100352	11096999936	+	TTHERM_00141040;eukaryotic-type carbonate dehydratase	carbonic anhydrase	1.89261	∞	9.56465	TTHERM_00141040	TTHERM_00141040	31	31	31	60	60	60	76.226	0	323.31	16683000000	76	0	0	40	49.5	0	0	19	25	1
0	0	5936500224	8573700096	+	TTHERM_000486279;kinase domain protein		2.58998	∞	9.46852	TTHERM_000486279	TTHERM_000486279	18	18	18	66.2	66.2	66.2	39.644	0	219.02	11129000000	42	0	0	54.3	61.8	0	0	14	16	1
0	0	21433999360	19248001024	+	TTHERM_00047330;concanavalin A-like lectin/glucanase family protein	LamG	2.44389	∞	9.32345	TTHERM_00047330	TTHERM_00047330	22	22	22	54.1	54.1	54.1	42.313	0	239.82	34095000000	61	2.2	0	49.7	36.7	1	0	20	16	1
0	0	8925200384	8741000192	+	TTHERM_01213910;transmembrane protein, putative		2.53886	∞	8.81664	TTHERM_01213910	TTHERM_01213910	25	25	25	66	66	66	36.99	0	204.62	14797000000	62	2.7	0	63.6	50	1	0	23	16	1
0	0	16170000384	12064000000	+	TTHERM_000193469;NLI interacting factor-like phosphatase family protein	LamG	2.5853	∞	8.755	TTHERM_000193469	TTHERM_000193469	19	19	19	64.9	64.9	64.9	41.508	0	323.31	24894000000	62	0	0	58	62.9	0	0	15	18	1
0	0	4393399808	12501999616	+	TTHERM_00227750;hypothetical protein		1.76429	∞	8.02192	TTHERM_00227750	TTHERM_00227750	13	13	13	66.2	66.2	66.2	32.847	0	323.31	13468000000	47	0	0	50.2	57.8	0	0	10	11	1
0	0	2959600128	2789700096	+	TTHERM_00670750;transmembrane protein, putative		1.82037	∞	7.7297	TTHERM_00670750	TTHERM_00670750	8	8	8	42.4	42.4	42.4	31.468	0	285.41	4545000000	27	0	0	39.9	39.2	0	0	6	7	1
0	0	3648900096	5436499968	+	TTHERM_01122800;transmembrane protein, putative		2.35732	∞	7.37474	TTHERM_01122800	TTHERM_01122800	11	11	11	48.6	48.6	48.6	31.121	0	150.58	6988800000	28	2.5	0	34.2	48.6	1	0	7	11	1
0	119890000	7445700096	2011500032	+	TTHERM_00317390;hypothetical protein		1.29613	78.8823	6.07357	TTHERM_00317390	TTHERM_00317390	10	10	10	64.4	64.4	64.4	26.812	0	323.31	7949200000	41	0	6	64.4	44.6	0	1	10	5	1
0	0	0	515360000		TTHERM_00502290;hypothetical protein		0.278765	∞	2.10494	TTHERM_00502290	TTHERM_00502290	1	1	1	1	1	1	145.31	0.0058617	1.6282	2305900000	4	1	1	1	1	1	1	1	1	1
0	108510000	328550016	129210000		TTHERM_01100390;phosphatidylinositol-glycan biosynthesis class S protein		0.594073	4.2186	1.98395	TTHERM_01100390	TTHERM_01100390	8	8	8	17.7	17.7	17.7	55.15	0	25.34	571130000	13	5.6	11.2	7.3	13.6	2	6	3	6	1
0	0	0	579299968		TTHERM_01123840;3-hydroxyisobutyrate dehydrogenase		0.275204	∞	1.90357	TTHERM_01123840	TTHERM_01123840	1	1	1	4.7	4.7	4.7	33.841	0	2.0744	532560000	1	0	4.7	4.7	4.7	0	1	1	1	1
0	0	0	143640000		TTHERM_00391510;hypothetical protein		0.275545	∞	1.83047	TTHERM_00391510	TTHERM_00391510	1	1	1	4	4	4	47.315	0.0024096	1.7965	393050000	4	4	4	4	4	1	1	1	1	1
0	0	248580000	0		TTHERM_00115390;hypothetical protein		0.210061	∞	1.78535	TTHERM_00115390	TTHERM_00115390	1	1	1	2	2	2	83.594	0	3.0364	1157900000	3	2	2	2	0	1	1	1	0	1
0	0	111320000	0		TTHERM_00497960;TCP-1 (CTT or eukaryotic type II) chaperonin family, eta subunit		0.365226	∞	1.7131	TTHERM_00497960	TTHERM_00497960	4	4	4	11.7	11.7	11.7	61.529	0	14.432	161760000	7	5.5	2.1	7.3	0	2	1	2	0	1
0	178050000	178770000	240800000		TTHERM_00627000;SIT4 phosphatase-associated protein		0.428515	2.35647	1.68152	TTHERM_00627000	TTHERM_00627000	9	9	9	18.5	18.5	18.5	85.57	0	29.722	528190000	19	10.1	7.4	6.9	10.9	5	5	4	6	1
0	0	176350000	0		TTHERM_00713190;SPFH domain/band 7 family protein		0.399099	∞	1.66498	TTHERM_00713190	TTHERM_00713190	3	3	3	13.8	13.8	13.8	30.983	0	8.0057	245190000	7	5.8	13.8	5.8	10.5	1	3	1	2	1
117750000	160080000	339289984	461110016		TTHERM_00249600;hypothetical protein		1.40239	2.8809	1.52656	TTHERM_00249600	TTHERM_00249600	9	9	9	20.9	20.9	20.9	63.915	0	108.93	791750000	16	9.1	14.7	10.2	17.4	4	6	5	7	1
0	0	0	47454000		TTHERM_00118710;peptidyl-prolyl cis-trans isomerase, cyclophilin-type protein		0.882772	∞	1.51069	TTHERM_00118710	TTHERM_00118710	2	2	2	13.5	13.5	13.5	17.696	0	4.6118	95296000	4	6.7	13.5	6.7	13.5	1	2	1	2	1
0	0	0	73315000		TTHERM_00535150;protozoan/cyanobacterial globin family protein		0.451798	∞	1.49428	TTHERM_00535150	TTHERM_00535150	1	1	1	11.6	11.6	11.6	13.547	0.0012225	1.8619	45561000	1	0	0	0	11.6	0	0	0	1	1
0	0	54923000	0		TTHERM_00318800;MAP kinase organizer 1		0.353795	∞	1.43433	TTHERM_00318800	TTHERM_00318800	2	2	2	8.1	8.1	8.1	35.028	0	5.0401	87399000	3	5.2	0	5.2	2.9	1	0	1	1	1
0	0	0	125370000		TTHERM_00476410;ribosomal protein S6 modification protein RimK, putative		0.436307	∞	1.42348	TTHERM_00476410;TTHERM_00476430	TTHERM_00476410	7	7	7	24.8	24.8	24.8	42.296	0	13.591	321280000	11	12.8	3	13.9	10.1	4	1	4	3	2
0	0	0	30719000		TTHERM_00653940;JAB1/Mov34/MPN/PAD-1 ubiquitin protease		1.3926	∞	1.32164	TTHERM_00653940	TTHERM_00653940	2	2	2	7	7	7	32.761	0	3.6495	27965000	4	0	7	0	7	0	2	0	2	1
185250000	0	72895000	61122000		TTHERM_00239380;zinc-binding dehydrogenase family oxidoreductase		0.160437	0.723439	1.25324	TTHERM_00239380	TTHERM_00239380	8	8	8	22.7	22.7	22.7	36.939	0	13.064	319860000	14	18.7	11.8	12.1	9.1	6	4	4	3	1
0	0	1699100032	0		TTHERM_00657270;arginyl-tRNA synthetase protein		0.0867186	∞	1.14999	TTHERM_00657270	TTHERM_00657270	1	1	1	2.1	2.1	2.1	70.868	0	2.2157	8167500000	6	2.1	0	2.1	0	1	0	1	0	1
0	0	0	239520000		TTHERM_00037090;40S ribosomal protein S29		0.160647	∞	1.10612	TTHERM_00037090	TTHERM_00037090	1	1	1	18.2	18.2	18.2	6.6488	0	1.9183	788830000	5	18.2	18.2	18.2	18.2	1	1	1	1	1
0	0	199180000	0		TTHERM_00473210;sodium/calcium exchanger protein		0.150142	∞	1.0746	TTHERM_00473210	TTHERM_00473210	1	1	1	0.4	0.4	0.4	537.38	0.0023838	1.7239	836650000	2	0.4	0	0.4	0	1	0	1	0	1
0	0	0	62053000		TTHERM_00579030;hypothetical protein		0.227906	∞	1.06198	TTHERM_00579030	TTHERM_00579030	5	5	5	4.8	4.8	4.8	116.84	0	12.705	65088000	6	1.3	1.1	1.3	4.4	1	1	1	4	1
0	0	233190000	0		TTHERM_00374950;hypothetical protein		0.151837	∞	1.04826	TTHERM_00374950	TTHERM_00374950	1	1	1	27.3	27.3	27.3	11.604	0	7.1701	233190000	1	0	0	27.3	0	0	0	1	0	1
0	33468000	54059000	36837000		TTHERM_00277550;DNA replication licensing factor MCM4, putative		0.579541	2.71591	1.00777	TTHERM_00277550	TTHERM_00277550	5	5	5	6.9	6.9	6.9	89.825	0	10.41	128100000	10	1.1	5	5.9	4	1	4	4	3	1
3608199936	4386299904	6991099904	9025300480		TTHERM_00249630;hypothetical protein		1.30085	2.00343	0.997605	TTHERM_00249630	TTHERM_00249630	36	36	36	65.1	65.1	65.1	69.394	0	323.31	18543000000	130	39.4	51.7	50.3	53.8	21	25	27	27	1
0	0	101920000	0		TTHERM_00051840;hypothetical protein		0.336258	∞	0.996709	TTHERM_00051840	TTHERM_00051840	3	3	3	10.6	10.6	10.6	47.727	0	5.4802	167830000	4	7.9	2.7	4.7	2.7	2	1	1	1	1
0	0	102870000	0		TTHERM_00713350;transmembrane protein, putative		0.222623	∞	0.987641	TTHERM_00713350	TTHERM_00713350	2	2	2	25.8	25.8	25.8	11.178	0	2.4674	216000000	2	16.1	9.7	16.1	0	1	1	1	0	1
0	0	0	85791000		TTHERM_00101150;CC1 family splicing factor		0.236453	∞	0.986764	TTHERM_00101150	TTHERM_00101150	2	2	2	5.1	5.1	5.1	61.423	0	8.6344	70269000	3	0	2.2	0	5.1	0	1	0	2	1
0	168930000	116210000	177960000		TTHERM_00787270;U5 small nuclear ribonucleoprotein 40 kDa protein		0.285556	1.74137	0.950146	TTHERM_00787270	TTHERM_00787270	5	5	5	17.5	17.5	17.5	41.401	0	11.803	390200000	8	2.4	17.5	7	12.9	1	5	2	4	1
0	39034000	0	65182000		TTHERM_00426310;chaperone DnaJ		0.419404	1.66988	0.939737	TTHERM_00426310	TTHERM_00426310	5	5	5	23.2	23.2	23.2	30.247	0	24.156	89235000	5	5.7	11.4	5.7	13.9	1	3	1	3	1
0	0	0	97645000		TTHERM_00382100;hypothetical protein		0.206241	∞	0.928923	TTHERM_00382100;TTHERM_01974360	TTHERM_00382100	4	4	4	11.9	11.9	11.9	56.799	0	22.106	90094000	5	0	4.8	2.3	8.1	0	2	1	2	2
0	0	56654000	0		TTHERM_00735340;vacuolar H+-translocating inorganic pyrophosphatase		0.238964	∞	0.853483	TTHERM_00735340	TTHERM_00735340	5	3	3	8.9	5.8	5.8	81.431	0	11.018	150590000	4	2.8	7.5	5.8	6.1	2	4	3	3	1
0	0	125600000	0		TTHERM_000160999;nucleoside diphosphate kinase		0.147972	∞	0.84225	TTHERM_000160999	TTHERM_000160999	2	2	2	15.2	15.2	15.2	17.196	0	10.917	125600000	2	0	0	15.2	0	0	0	2	0	1
0	0	0	26416000		TTHERM_00052400;cystathionine beta-lyase/cystathionine gamma-synthase		0.368079	∞	0.834642	TTHERM_00052400	TTHERM_00052400	2	2	2	6.1	6.1	6.1	45.434	0	3.5628	44478000	2	2.9	0	2.9	3.2	1	0	1	1	1
0	0	25395000	0		TTHERM_00865090;cyclic nucleotide-binding domain protein		0.627685	∞	0.81639	TTHERM_00865090	TTHERM_00865090	1	1	1	0.8	0.8	0.8	151.12	0.0058962	1.6588	59511000	2	0.8	0	0.8	0	1	0	1	0	1
0	0	29117000	0		TTHERM_000486877;RNA recognition motif protein		0.334272	∞	0.809199	TTHERM_000486877	TTHERM_000486877	2	2	2	5.5	5.5	5.5	50.514	0	4.8544	74934000	4	3.7	1.8	3.7	1.8	1	1	1	1	1
0	0	0	50880000		TTHERM_00486480;carboxy-terminal TIM barrel domain enolase		0.276456	∞	0.788487	TTHERM_00486480	TTHERM_00486480	3	3	3	10.7	10.7	10.7	48.422	0	16.874	174030000	5	3.6	4.1	3.6	7	1	1	1	2	1
12012999680	28706000896	26033000448	38624002048		TTHERM_00066830;cytochrome b5-like heme/steroid-binding domain protein		0.420815	1.58788	0.771942	TTHERM_00066830	TTHERM_00066830	50	50	50	50.2	50.2	50.2	100.99	0	323.31	81415000000	256	40.5	47.2	45.1	46.6	38	41	40	40	1
0	0	26550000	0		TTHERM_00420290;hypothetical protein		0.397456	∞	0.761093	TTHERM_00420290	TTHERM_00420290	1	1	1	2.9	2.9	2.9	89.753	0	10.937	35845000	2	2.9	0	2.9	0	1	0	1	0	1
0	0	30403000	0		TTHERM_00954360;WW domain protein		0.304529	∞	0.75748	TTHERM_00954360	TTHERM_00954360	3	3	3	7.1	7.1	7.1	70.989	0	3.5603	63204000	3	2	3.2	3.9	0	1	1	2	0	1
2523000064	4202800128	5748599808	5212800000		TTHERM_00992740;Rpb7p/Rpc25p/MJ0397 family SHS2 protein		0.736156	1.62975	0.749389	TTHERM_00992740	TTHERM_00992740	14	14	14	46.7	46.7	46.7	24.64	0	114.99	13505000000	61	39.3	36.9	46.7	36.9	9	10	11	10	1
0	0	0	62464000		TTHERM_01034460;50S ribosomal protein L20		0.190645	∞	0.745748	TTHERM_01034460	TTHERM_01034460	3	3	3	26.5	26.5	26.5	20.194	0	3.7449	69379000	3	12.4	14.1	0	18.2	2	1	0	2	1
4351600128	14174999552	8151600128	20903999488		TTHERM_01001490;cwf21 domain protein		0.243796	1.56832	0.732983	TTHERM_01001490	TTHERM_01001490	21	21	21	31	31	31	52.158	0	284.88	35540000000	91	23.5	21.3	26.9	26	15	16	16	18	1
0	0	0	17462000		TTHERM_00471830;ubiquitin interaction motif protein		0.835547	∞	0.725714	TTHERM_00471830	TTHERM_00471830	1	1	1	4.6	4.6	4.6	43.494	0	6.6959	54207000	2	0	0	4.6	4.6	0	0	1	1	1
567260032	1083000064	951260032	1736600064		TTHERM_00023980;GTP-binding nuclear protein Ran-1		0.421054	1.62875	0.713531	TTHERM_00023980	TTHERM_00023980	9	9	9	53.8	53.8	53.8	25.649	0	54.785	3340800000	28	16.9	53.8	40	47.6	3	9	6	8	1
139930000	236820000	214720000	410740000		TTHERM_00444670;heat shock protein HSP90		0.441399	1.66015	0.706093	TTHERM_00444670	TTHERM_00444670	15	15	15	20.2	20.2	20.2	92.088	0	40.855	690600000	23	4.5	17	5.8	19.9	4	11	4	13	1
1216000000	1074499968	1748899968	1973600000		TTHERM_00171850;heat shock-binding protein 70, ER luminal protein		1.519	1.62519	0.700734	TTHERM_00171850	TTHERM_00171850	23	22	22	33	33	33	78.207	0	64.29	5060000000	48	17.8	20.6	21.8	23.3	10	15	13	15	1
1399000064	5335199744	2919600128	6710700032		TTHERM_00011760;DNA-directed RNA polymerase I and III 14 kDa protein		0.219902	1.43006	0.696148	TTHERM_00011760	TTHERM_00011760	8	8	8	50.7	50.7	50.7	17.559	0	323.31	12262000000	44	50.7	46	50.7	46	7	7	6	7	1
0	106260000	0	162240000		TTHERM_00444470;S-adenosylmethionine synthetase protein		0.105721	1.52682	0.677692	TTHERM_00444470	TTHERM_00444470	2	2	2	6.8	6.8	6.8	43.643	0	11.258	174970000	4	0	4.5	0	6.8	0	1	0	2	1
177320000	0	168970000	0		TTHERM_01197140;bromodomain associated protein		0.0918385	0.95291	0.676278	TTHERM_01197140	TTHERM_01197140	6	6	6	25	25	25	35.626	0	14.288	348030000	12	18.1	4.9	18.1	11.8	5	1	5	2	1
0	0	0	27326000		TTHERM_00411470;hypothetical protein		0.219462	∞	0.665192	TTHERM_00411470	TTHERM_00411470	2	2	2	1.4	1.4	1.4	248.16	0	1.9328	16981000	2	0	0	0.5	0.9	0	0	1	1	1
0	0	130820000	0		TTHERM_00657630;hypothetical protein		0.0673284	∞	0.664892	TTHERM_00657630	TTHERM_00657630	2	2	2	2.2	2.2	2.2	125.03	0.0024213	1.805	333950000	1	1.1	0	2.2	0	1	0	2	0	1
739689984	468329984	1156199936	735689984		TTHERM_00339620;ubiquitin/ribosomal fusion protein, putative;TTHERM_00346540;polyubiquitin;TTHERM_000648677;polyubiquitin;TTHERM_00346570;polyubiquitin;TTHERM_00346510;polyubiquitin;TTHERM_00346490;polyubiquitin;TTHERM_000346489;polyubiquitin;TTHERM_008023		0.527019	1.56611	0.647985	TTHERM_00339620;TTHERM_00346540;TTHERM_000648677;TTHERM_00346570;TTHERM_00346510;TTHERM_00346490;TTHERM_000346489;TTHERM_00802330;TTHERM_00077240;TTHERM_00346550;TTHERM_00346520;TTHERM_00346560;TTHERM_00346500;TTHERM_00346530;TTHERM_00085200	TTHERM_00339620;TTHERM_00346540;TTHERM_000648677;TTHERM_00346570;TTHERM_00346510;TTHERM_00346490;TTHERM_000346489;TTHERM_00802330;TTHERM_00077240;TTHERM_00346550;TTHERM_00346520;TTHERM_00346560;TTHERM_00346500;TTHERM_00346530;TTHERM_00085200	4	4	4	27.2	27.2	27.2	20.25	0	19.82	2405200000	14	12.7	27.2	12.7	27.2	2	4	2	4	15
175800000	144290000	279960000	220200000		TTHERM_00770670;hypothetical protein		0.983628	1.56256	0.640564	TTHERM_00770670	TTHERM_00770670	14	14	14	19.9	19.9	19.9	92.474	0	32.536	667280000	29	10.2	9.2	8.7	13	5	8	5	11	1
0	0	15984000	0		TTHERM_00967530;zinc carboxypeptidase family protein;TTHERM_00967570;zinc carboxypeptidase family protein;TTHERM_000965503;zinc carboxypeptidase family protein;TTHERM_00966520;zinc carboxypeptidase family protein;TTHERM_000967548;zinc carboxypeptidase fami		0.246221	∞	0.632907	TTHERM_00967530;TTHERM_00967570;TTHERM_000965503;TTHERM_00966520;TTHERM_000967548;TTHERM_000835088;TTHERM_000835089;TTHERM_000965514;TTHERM_01183110;TTHERM_00967520;TTHERM_000965492;TTHERM_00835070;TTHERM_00966490;TTHERM_00835090;TTHERM_00965460;TTHERM_00966510;TTHERM_00967550;TTHERM_01183140;TTHERM_000967549;TTHERM_000967547;TTHERM_00966480;TTHERM_01183120;TTHERM_00966500	TTHERM_00967530;TTHERM_00967570;TTHERM_000965503;TTHERM_00966520;TTHERM_000967548;TTHERM_000835088;TTHERM_000835089;TTHERM_000965514;TTHERM_01183110;TTHERM_00967520;TTHERM_000965492;TTHERM_00835070;TTHERM_00966490;TTHERM_00835090;TTHERM_00965460;TTHERM_00966510;TTHERM_00967550;TTHERM_01183140;TTHERM_000967549;TTHERM_000967547;TTHERM_00966480;TTHERM_01183120;TTHERM_00966500	1	1	1	1.9	1.9	1.9	63.056	0	2.1504	15984000	2	1.9	0	1.9	0	1	0	1	0	23
0	0	17022000	0		TTHERM_00532840;ubiquitin-conjugating enzyme		0.340315	∞	0.63139	TTHERM_00532840	TTHERM_00532840	1	1	1	7	7	7	21.112	0	2.8406	37039000	2	7	0	7	0	1	0	1	0	1
0	0	26737000	0		TTHERM_00194270;eukaryotic translation initiation factor 3 subunit I		0.250828	∞	0.618914	TTHERM_00194270	TTHERM_00194270	2	2	2	6.5	6.5	6.5	37.993	0	3.2593	68511000	3	2.9	3.5	2.9	3.5	1	1	1	1	1
201730000	252000000	409209984	285969984		TTHERM_00592670;hypothetical protein		0.728817	1.53214	0.601428	TTHERM_00592670	TTHERM_00592670	12	12	12	55.7	55.7	55.7	22.372	0	71.234	901890000	25	21.1	42.2	31.9	34.1	3	8	4	7	1
0	186260000	91412000	78763000		TTHERM_00606960;cell surface immobilization antigen		0.117082	0.913642	0.596381	TTHERM_00606960	TTHERM_00606960	3	3	3	19.8	19.8	19.8	33.124	0	156.61	270950000	7	0	19.8	7.4	7.4	0	3	1	1	1
0	0	52268000	0		TTHERM_00941390;endoribonuclease L-PSP protein		0.170648	∞	0.595747	TTHERM_00941390	TTHERM_00941390	3	3	3	21.6	21.6	21.6	16.141	0	5.875	180530000	4	7.4	7.4	21.6	7.4	1	1	3	1	1
0	0	83851000	0		TTHERM_00467959;small nuclear ribonucleoprotein		0.115109	∞	0.595716	TTHERM_00467959	TTHERM_00467959	2	2	2	13.3	13.3	13.3	10.521	0	3.5973	237790000	5	13.3	8.9	13.3	8.9	2	1	1	1	1
0	0	0	27002000		TTHERM_001248990;oxalate/formate antiporter protein;TTHERM_001256640;oxalate/formate antiporter protein;TTHERM_01288990;cyclic nucleotide-binding domain protein, putative;TTHERM_00954130;tetratricopeptide repeat protein		0.439045	∞	0.593899	TTHERM_001248990;TTHERM_001256640;TTHERM_01288990;TTHERM_00954130	TTHERM_001248990;TTHERM_001256640;TTHERM_01288990;TTHERM_00954130	1	1	1	9.4	9.4	9.4	16.772	0	4.5189	119150000	3	9.4	9.4	9.4	9.4	1	1	1	1	4
9249800192	7654799872	9036000256	17798000640		TTHERM_01082940;ubiquitin-conjugating enzyme E2		0.438932	1.58738	0.59177	TTHERM_01082940;TTHERM_01082950;TTHERM_01082960;TTHERM_01082920;TTHERM_01082930	TTHERM_01082940	25	25	25	44.2	44.2	44.2	54.702	0	323.31	35566000000	128	38.3	32.3	40	37	19	14	22	18	5
0	86446000	0	105820000		TTHERM_00658950;diphthamide synthesis protein		0.0788594	1.22412	0.582399	TTHERM_00658950	TTHERM_00658950	2	2	2	14.9	14.9	14.9	22.855	0	14.173	145970000	5	0	14.9	9.7	14.9	0	2	1	2	1
0	0	0	23059000		TTHERM_00890190;transmembrane protein, putative		0.164148	∞	0.58231	TTHERM_00890190	TTHERM_00890190	1	1	1	2.5	2.5	2.5	41.409	0	2.539	89950000	2	2.5	2.5	0	2.5	1	1	0	1	1
134960000	310800000	283940000	329089984		TTHERM_000784559;pyruvate dehydrogenase E1 beta subunit		0.352422	1.37525	0.577775	TTHERM_000784559	TTHERM_000784559	5	5	5	18.4	18.4	18.4	39.268	0	18.347	783060000	13	6.1	14.8	10.6	18.4	2	4	3	5	1
0	249520000	80837000	135750000		TTHERM_00035580;protein transporter Sec61 alpha subunit		0.100565	0.868015	0.549867	TTHERM_00035580	TTHERM_00035580	4	4	3	10.7	10.7	9.3	52.151	0	9.6533	354360000	7	2.7	10.7	4.8	9.3	1	4	2	3	1
0	0	0	59797000		TTHERM_00446400;structural maintenance of chromosomes protein		0.170026	∞	0.543737	TTHERM_00446400	TTHERM_00446400	4	4	4	3	3	3	158.99	0	4.3026	61151000	3	0	2.3	0	2.1	0	3	0	3	1
0	0	21001000	0		TTHERM_00343470;hypothetical protein		0.801205	∞	0.543572	TTHERM_00343470	TTHERM_00343470	1	1	1	24.6	24.6	24.6	7.7549	0	3.7228	48898000	1	24.6	0	24.6	0	1	0	1	0	1
229810000	386430016	459009984	408209984		TTHERM_00616050;aspartyl-tRNA synthetase protein		0.528553	1.40728	0.538594	TTHERM_00616050	TTHERM_00616050	10	10	10	22.7	22.7	22.7	64.673	0	83.324	1117000000	22	9.4	20.6	11	20.6	4	9	4	9	1
0	0	114440000	0		TTHERM_01193550;histidine phosphatase family (branch 2) protein		0.0822079	∞	0.530416	TTHERM_01193550	TTHERM_01193550	5	5	5	12	12	12	53.079	0	22.155	188880000	8	6.3	1.5	8.7	6.6	2	1	3	3	1
0	0	0	75964000		TTHERM_00823660;transmembrane protein, putative		0.177574	∞	0.512734	TTHERM_00823660	TTHERM_00823660	1	1	1	6.1	6.1	6.1	20.937	0	2.559	213180000	3	6.1	6.1	6.1	6.1	1	1	1	1	1
0	76038000	0	88620000		TTHERM_00348060;acyl-coenzyme A oxidase		0.090443	1.16547	0.510467	TTHERM_00348060	TTHERM_00348060	6	6	6	12.6	12.6	12.6	75.737	0	17.492	215820000	11	4.3	8.2	4.3	8.2	2	4	2	4	1
0	76971000	0	66955000		TTHERM_00194650;threonyl-tRNA synthetase protein		0.154322	0.869873	0.495829	TTHERM_00194650	TTHERM_00194650	6	6	6	5.4	5.4	5.4	130.31	0	18.206	215990000	9	3	3.6	1.8	2.5	3	4	2	3	1
0	79558000	115810000	56114000		TTHERM_00137780;hypothetical protein		0.254335	2.16099	0.493753	TTHERM_00137780	TTHERM_00137780	6	6	6	3.1	3.1	3.1	233.1	0	11.452	193700000	10	0	2.6	1.6	2.6	0	5	3	5	1
2319500032	3599500032	3976000000	4110899968		TTHERM_01049200;glutamate/leucine/phenylalanine/valine dehydrogenase		0.573623	1.36626	0.484581	TTHERM_01049200;REV__TTHERM_00941440	TTHERM_01049200	31	31	31	62.9	62.9	62.9	55.736	0	220.44	11375000000	98	46.1	47.9	48.3	42.9	23	19	25	17	2
0	196940000	0	180200000		TTHERM_00992690;transmembrane protein, putative		0.0784766	0.914999	0.479303	TTHERM_00992690	TTHERM_00992690	4	4	4	14.3	14.3	14.3	30.179	0	5.3557	352130000	5	6.7	10.7	6.7	10.7	2	3	2	3	1
0	147160000	0	217580000		TTHERM_01123950;ubiquitin-conjugating enzyme		0.0686351	1.47853	0.469129	TTHERM_01123950	TTHERM_01123950	4	4	4	26.5	26.5	26.5	17.091	0	10.693	354700000	8	7.3	26.5	13.9	23.8	1	4	2	3	1
0	0	27693000	0		TTHERM_00530350;splicing factor 3B subunit 3		0.133262	∞	0.460594	TTHERM_00530350	TTHERM_00530350	3	3	3	2.6	2.6	2.6	135.06	0	3.8335	50508000	3	1.7	0	1.6	0	2	0	2	0	1
248550000	113850000	234380000	226570000		TTHERM_00227160;transcription initiation factor TFIID subunit 5		0.29663	1.27194	0.454067	TTHERM_00227160	TTHERM_00227160	8	8	8	13	13	13	75.295	0	38.602	696910000	14	13	4.7	13	4.7	7	2	8	2	1
115520000	139800000	169590000	176880000		TTHERM_01079320;mRNA processing protein, putative		1.06159	1.357	0.446658	TTHERM_01079320	TTHERM_01079320	8	8	8	17.4	17.4	17.4	71.677	0	64.052	446810000	15	3.9	6.1	14.8	12	2	3	6	6	1
0	0	0	25014000		TTHERM_00969600;Serine/Threonine kinase domain protein		0.393586	∞	0.445425	TTHERM_00969600	TTHERM_00969600	4	4	4	7.5	7.5	7.5	73.234	0	21.68	26486000	4	0	2.1	0	5.5	0	1	0	3	1
12733000	0	0	0		TTHERM_00853090;hypothetical protein		0.300949	ND	0.441231	TTHERM_00853090	TTHERM_00853090	1	1	1	2.8	2.8	2.8	42.256	0	1.9919	10230000	1	2.8	0	0	0	1	0	0	0	1
0	73182000	85756000	87392000		TTHERM_000028549;ribonucleoside-diphosphate reductase, alpha subunit		0.806771	2.36599	0.439375	TTHERM_000028549	TTHERM_000028549	4	4	4	5.4	5.4	5.4	103.62	0	14.911	221410000	9	1	5.4	3.2	5.4	1	4	2	4	1
2307500032	4463200256	3478599936	5412199936		TTHERM_01016100;DNA-directed RNA polymerase subunit		0.278369	1.31313	0.435157	TTHERM_01016100	TTHERM_01016100	12	12	12	77.2	77.2	77.2	15.923	0	222.97	11802000000	58	53.7	64	55.9	46.3	9	7	11	8	1
0	0	0	56304000		TTHERM_00494500;predicted protein		0.0780134	∞	0.416785	TTHERM_00494500	TTHERM_00494500	4	4	4	17.9	17.9	17.9	41.855	0	3.5056	93348000	3	4.7	6.9	0	10.4	1	2	0	2	1
0	0	18502000	0		TTHERM_001002681;hTAFII28-like motif protein		0.0630436	∞	0.414883	TTHERM_001002681	TTHERM_001002681	3	3	3	20.6	20.6	20.6	19.308	0	11.701	61236000	5	5.6	5.6	5.6	15	1	1	1	2	1
0	0	0	10486000		TTHERM_00797930;hypothetical protein		0.081521	∞	0.405195	TTHERM_00797930	TTHERM_00797930	1	1	1	1.5	1.5	1.5	83.714	0.002381	1.7216	6516600	2	0	1.5	0	1.5	0	1	0	1	1
0	0	17899000	0		TTHERM_00023950;dynein light chain		0.111614	∞	0.39059	TTHERM_00023950	TTHERM_00023950	1	1	1	16.2	16.2	16.2	13.317	0	6.7298	29445000	1	16.2	0	16.2	0	1	0	1	0	1
0	0	35829000	0		TTHERM_00316360;developmentally-regulated GTP-binding protein		0.104289	∞	0.387867	TTHERM_00316360	TTHERM_00316360	2	2	2	5.7	5.7	5.7	45.574	0	4.7725	100410000	5	3.5	2.2	3.5	2.2	1	1	1	1	1
566620032	1178200064	1032000000	1105200000		TTHERM_00355520;copper homeostasis protein CutC		0.265936	1.22488	0.386356	TTHERM_00355520	TTHERM_00355520	13	13	13	56.7	56.7	56.7	23.544	0	37.159	3054900000	30	32.2	43.3	43.8	37.5	6	8	9	7	1
0	0	0	92879000		TTHERM_00628330;transmembrane protein, putative		0.0816498	∞	0.381066	TTHERM_00628330	TTHERM_00628330	2	2	2	2.4	2.4	2.4	101.69	0	2.4601	151600000	4	1.3	1.2	1.2	1.2	1	1	1	1	1
1438000000	4483299840	1942300032	5560600064		TTHERM_00384910;basal body centrin protein		0.113094	1.2671	0.372191	TTHERM_00384910	TTHERM_00384910	10	10	10	46.1	46.1	46.1	19.38	0	67.698	9922900000	44	28.7	37.7	29.9	37.7	6	7	6	8	1
219420000	241490000	293300000	301929984		TTHERM_01276420;dynein heavy chain, outer arm protein		1.44401	1.29142	0.370467	TTHERM_01276420	TTHERM_01276420	25	25	25	6.8	6.8	6.8	533.65	0	63.867	797380000	33	1.6	4.1	2.6	4	5	14	10	13	1
0	0	27082000	0		TTHERM_01308050;class II fumarate hydratase		0.0948868	∞	0.369258	TTHERM_01308050	TTHERM_01308050	2	2	2	5.3	5.3	5.3	53.572	0	2.9196	36198000	2	3.1	2.3	3.1	0	1	1	1	0	1
625120000	507729984	817760000	643779968		TTHERM_00052310;ADP/ATP transporter on adenylate translocase		0.599493	1.29014	0.365024	TTHERM_00052310	TTHERM_00052310	12	12	12	41.1	41.1	41.1	34.025	0	37.89	2343300000	27	30.1	19.7	36.9	17.2	9	6	10	5	1
805449984	457360000	927420032	644560000		TTHERM_00444510;ribosomal protein L19		0.262385	1.24483	0.349205	TTHERM_00444510	TTHERM_00444510	10	10	10	38.9	38.9	38.9	21.373	0	22.681	2639300000	22	25.4	33	25.9	33	5	7	6	7	1
0	0	0	56978000		TTHERM_00588910;ISY1-like splicing family protein		0.073006	∞	0.347325	TTHERM_00588910	TTHERM_00588910	1	1	1	4.4	4.4	4.4	38.042	0	2.3765	112180000	2	4.4	4.4	0	4.4	1	1	0	1	1
2907899904	4314299904	4310600192	4708899840		TTHERM_00969640;hypothetical protein		0.448426	1.24886	0.347087	TTHERM_00969640	TTHERM_00969640	10	10	10	28	28	28	39.226	0	138.21	13370000000	58	24.2	28	27.3	28	9	9	9	9	1
0	0	11439000	0		TTHERM_00429890;nucleoplasmin protein		0.293922	∞	0.342083	TTHERM_00429890	TTHERM_00429890	5	5	5	13.2	13.2	13.2	42.293	0	19.726	37715000	6	0	9.5	7.3	6.2	0	3	2	2	1
547260032	580300032	620700032	817510016		TTHERM_00538940;DNA-directed RNA polymerase		0.623492	1.27551	0.338053	TTHERM_00538940	TTHERM_00538940	27	27	27	19.6	19.6	19.6	201.02	0	79.177	1888300000	51	5	12.4	6.9	15.4	8	18	9	21	1
0	0	18099000	0		TTHERM_00445980;metallopeptidase family M24 protein		0.167223	∞	0.334914	TTHERM_00445980	TTHERM_00445980	3	3	3	8.5	8.5	8.5	55.297	0	3.1092	42941000	3	3.1	2.5	2.9	0	1	1	1	0	1
447600000	375910016	430600000	620160000		TTHERM_00476520;hypothetical protein		0.429824	1.27595	0.333196	TTHERM_00476520	TTHERM_00476520	21	21	21	26.3	26.3	26.3	119.12	0	197.14	1421900000	39	9.1	18.4	16	20.6	8	14	13	15	1
0	9914100	0	0		TTHERM_01207660;cyclin-dependent kinase-like Serine/Threonine kinase family protein		0.246386	ND	0.329165	TTHERM_01207660	TTHERM_01207660	2	2	2	7.1	7.1	7.1	35.351	0	3.0636	7051500	2	0	3.6	3.6	0	0	1	1	0	1
359510016	1924199936	525489984	2066499968		TTHERM_00829380;60S ribosomal protein L11		0.0683793	1.13499	0.32528	TTHERM_00829380	TTHERM_00829380	8	8	8	46.5	46.5	46.5	19.718	0	23.144	3713800000	20	39.5	25.6	41.3	25.6	5	5	6	5	1
111130000	92688000	150100000	107700000		TTHERM_00285560;hypothetical protein		0.448893	1.26485	0.32512	TTHERM_00285560	TTHERM_00285560	4	4	4	12.6	12.6	12.6	51.67	0	9.4773	403460000	10	8.2	5.8	12.6	5.8	2	2	4	2	1
0	91581000	0	210130000		TTHERM_00006020;AAA domain, dynein subfamily protein		0.0480308	2.29447	0.3191	TTHERM_00006020;TTHERM_00006030	TTHERM_00006020	11	11	11	3	3	3	547.04	0	24.883	243580000	12	0.4	0.8	0.6	3	1	3	2	11	2
807329984	1114899968	1125600000	1240600064		TTHERM_00079910;elongation factor G domain protein		0.49148	1.23097	0.316793	TTHERM_00079910	TTHERM_00079910	27	27	27	28.8	28.8	28.8	111.54	0	139.69	3437100000	51	14.1	22.3	19	24	11	17	13	19	1
0	0	61422000	0		TTHERM_00575400;FAD-dependent oxidoreductase		0.0514228	∞	0.314006	TTHERM_00575400	TTHERM_00575400	2	2	2	7.6	7.6	7.6	59.905	0	2.9672	87454000	3	1.6	0	7.6	6.1	1	0	2	1	1
0	0	0	18159000		TTHERM_00661620;glutathione S-transferase, amine-terminal domain protein		1.11693	∞	0.312577	TTHERM_00661620	TTHERM_00661620	2	1	1	9.6	6	6	25.041	0	2.7242	671240000	2	6	9.6	6	9.6	1	2	1	2	1
329320000	469430016	546899968	425929984		TTHERM_00865270;DnaJ carboxy-terminal domain protein		0.352287	1.21794	0.295746	TTHERM_00865270	TTHERM_00865270	7	7	7	23.5	23.5	23.5	46.59	0	27.695	1382100000	24	8.6	18.5	17.8	23.5	3	5	5	7	1
0	0	64988000	0		TTHERM_01079210;Rab-family small GTPase;TTHERM_00079900;small guanosine triphosphatase family (GTPase)-like Ras family protein;TTHERM_00467760;Rab-family small GTPase		0.0457841	∞	0.295464	TTHERM_01079210;TTHERM_00079900;TTHERM_00467760	TTHERM_01079210;TTHERM_00079900;TTHERM_00467760	1	1	1	4.9	4.9	4.9	24.993	0	6.7504	152210000	2	4.9	0	4.9	0	1	0	1	0	3
418129984	609870016	630270016	604899968		TTHERM_00075670;60S ribosomal protein L37a		0.397381	1.20153	0.290108	TTHERM_00075670	TTHERM_00075670	4	4	4	39.8	39.8	39.8	11.35	0	23.412	1774200000	20	39.8	39.8	39.8	39.8	4	4	4	4	1
0	0	71680000	0		TTHERM_00419800;SIT4 phosphatase-associated protein		0.0440625	∞	0.287139	TTHERM_00419800	TTHERM_00419800	2	2	2	5	5	5	86.145	0	7.0514	96150000	1	2.6	0	5	0	1	0	2	0	1
1092700032	1589400064	1547600000	1669900032		TTHERM_00239330;zinc knuckle protein		0.389624	1.19962	0.286708	TTHERM_00239330	TTHERM_00239330	9	9	9	19.5	19.5	19.5	42.224	0	66.732	4441700000	22	6.9	18.1	10.4	15.9	3	8	4	6	1
57935000	0	63812000	0		TTHERM_00723390;NAD-dependent isocitrate dehydrogenase		0.056654	1.10144	0.279887	TTHERM_00723390	TTHERM_00723390	4	4	4	12.1	12.1	12.1	38.799	0	6.8985	147340000	7	5.6	5.3	5.6	8.4	2	2	2	3	1
201730000	0	191020000	0		TTHERM_001014659;26S proteasome regulatory complex ATPase RPT2		0.0267176	0.946909	0.274435	TTHERM_001014659	TTHERM_001014659	8	8	8	21.6	21.6	21.6	50.858	0	21.576	483450000	11	14.1	10.4	14.1	4.9	4	4	4	2	1
5470300160	12540000256	7634299904	13063999488		TTHERM_00190950;macronuclear actin		0.129976	1.14925	0.269968	TTHERM_00190950;TTHERM_00372480	TTHERM_00190950	31	31	31	73.9	73.9	73.9	42.042	0	323.31	31060000000	135	55.1	67.8	63	62	20	23	24	19	2
29005000704	32565999616	32387999744	42237001728		TTHERM_000773789;hypothetical protein		0.482323	1.21202	0.267151	TTHERM_000773789	TTHERM_000773789	71	71	71	72.2	72.2	72.2	81.686	0	323.31	106850000000	304	54.4	61.5	60	63.1	49	51	52	52	1
0	51595000	0	44770000		TTHERM_00420010;SAM domain and HD domain protein		0.0472837	0.86772	0.266731	TTHERM_00420010	TTHERM_00420010	4	4	4	8.1	8.1	8.1	68.199	0	6.219	103360000	3	4.3	3.8	0	3.8	2	2	0	2	1
0	39002000	0	35004000		TTHERM_00196310;hypothetical protein;TTHERM_00196300;hypothetical protein		0.2742	0.897492	0.263514	TTHERM_00196310;TTHERM_00196300	TTHERM_00196310;TTHERM_00196300	2	2	2	13.5	13.5	13.5	19.42	0	4.8085	95329000	7	7	13.5	13.5	13.5	1	2	2	2	2
3553999872	6330800128	4943799808	6550400000		TTHERM_00549610;RNA polymerase rpb8		0.202126	1.16282	0.262685	TTHERM_00549610	TTHERM_00549610	19	19	19	88.2	88.2	88.2	16.808	0	323.31	16419000000	72	66	77.1	63.9	77.1	13	15	10	14	1
1910599936	419369984	1096600064	1050099968		TTHERM_00732640;60S ribosomal protein L13/L16		0.0791912	0.921342	0.261621	TTHERM_00732640;TTHERM_00538710	TTHERM_00732640	11	11	11	32.2	32.2	32.2	31.35	0	64.06	3526500000	19	24.8	21.5	22.2	24.1	7	6	7	7	2
0	220740000	0	289220000		TTHERM_01207720;hypothetical protein		0.0316297	1.31023	0.260937	TTHERM_01207720	TTHERM_01207720	9	9	9	15.7	15.7	15.7	80.617	0	21.274	584260000	15	9.9	6.8	7.3	10.8	5	4	4	6	1
571750016	284350016	538670016	433160000		TTHERM_00780960;60S ribosomal protein L27		0.173688	1.13518	0.260625	TTHERM_00780960	TTHERM_00780960	9	9	9	44.4	44.4	44.4	16.728	0	18.394	1500600000	19	34	13.9	44.4	13.9	6	3	9	3	1
0	68302000	0	73845000		TTHERM_00976490;CBF/Mak21 family protein		0.0478527	1.08115	0.257976	TTHERM_00976490	TTHERM_00976490	4	4	4	5.5	5.5	5.5	110.97	0	24.765	114380000	7	0	3.2	2.3	2.1	0	3	1	2	1
4237700096	6821000192	5249200128	7824999936		TTHERM_00158520;predicted protein		0.20158	1.18225	0.253463	TTHERM_00158520	TTHERM_00158520	44	44	44	48.6	48.6	48.6	81.762	0	323.31	18365000000	128	31.7	41.8	32.2	39.8	25	31	27	31	1
210510000	319230016	358190016	265640000		TTHERM_01276350;cyclin-dependent kinase-like Serine/Threonine kinase family protein		0.246071	1.17762	0.250856	TTHERM_01276350	TTHERM_01276350	12	12	12	36.6	36.6	36.6	46.18	0	21.91	876400000	21	12.6	27	15.2	24.7	5	8	6	9	1
204650000	149840000	234980000	184560000		TTHERM_00194499;NADH:ubiquinone oxidoreductase 17.2 kDa subunit		0.325926	1.1835	0.250023	TTHERM_00194499	TTHERM_00194499	7	7	7	44.8	44.8	44.8	22.853	0	22.79	618430000	12	24.7	36.1	24.7	18.6	4	5	4	3	1
2162299904	3099000064	3350400000	2826299904		TTHERM_00773220;hypothetical protein		0.32183	1.17399	0.249438	TTHERM_00773220	TTHERM_00773220	17	17	17	70.5	70.5	70.5	26.313	0	131.96	9344100000	59	55	59.1	60.9	55.9	12	12	13	11	1
2306599936	2264100096	2741700096	2680399872		TTHERM_00339640;vacuolar H+-ATPase A subunit		2.13871	1.18627	0.246407	TTHERM_00339640;REV__TTHERM_00265150	TTHERM_00339640	27	27	27	47.5	47.5	47.5	69.079	0	145.35	8012500000	76	28.5	39.1	37.6	35.3	15	20	19	19	2
1071600000	1394300032	1067200000	1965600000		TTHERM_00344030;NAD-dependent isocitrate dehydrogenase		0.180016	1.2299	0.244746	TTHERM_00344030	TTHERM_00344030	11	11	11	28.7	28.7	28.7	55.555	0	116.92	4158000000	42	22	26.7	26.9	28.5	8	9	9	10	1
265100000	273310016	413009984	246090000		TTHERM_00582080;hypothetical protein		0.235799	1.22416	0.244143	TTHERM_00582080	TTHERM_00582080	14	14	14	36	36	36	62.583	0	84.899	956790000	27	16.4	19.5	23.5	18.9	7	7	8	7	1
0	0	0	20008000		TTHERM_00401940;3-oxo-5-alpha-steroid 4-dehydrogenase		0.821575	∞	0.244069	TTHERM_00401940	TTHERM_00401940	2	2	2	5.8	5.8	5.8	36.013	0	2.0547	12434000	2	0	0	2.9	2.9	0	0	1	1	1
0	0	57059000	0		TTHERM_00918510;ribosomal protein L7/L12 carboxy-terminal domain protein		0.0674052	∞	0.243401	TTHERM_00918510	TTHERM_00918510	3	3	3	11.4	11.4	11.4	31.071	0	4.0872	88032000	6	4.3	4.3	11.4	4.3	1	1	3	1	1
0	0	24473000	0		TTHERM_00006350;hypothetical protein		0.135531	∞	0.233206	TTHERM_00006350	TTHERM_00006350	3	3	3	1.7	1.7	1.7	220.08	0	4.6825	50447000	3	0	0.6	1.2	1.2	0	1	2	2	1
0	0	0	35802000		TTHERM_00388440;26S proteasome non-ATPase regulatory subunit		0.0463496	∞	0.230579	TTHERM_00388440	TTHERM_00388440	3	3	3	12.7	12.7	12.7	44.623	0	6.993	45193000	3	6.1	3.7	2.9	3.7	1	1	1	1	1
330660000	338760000	281190016	545160000		TTHERM_00684450;Pre-mRNA-splicing factor prp46		0.165915	1.23443	0.226307	TTHERM_00684450	TTHERM_00684450	11	11	11	23	23	23	62.953	0	30.046	1108200000	20	8.3	15.2	11.6	19.7	4	8	5	10	1
1350899968	1408300032	1425400064	1822599936		TTHERM_00487020;prolyl-tRNA synthetase protein, putative		0.471312	1.17715	0.224745	TTHERM_00487020	TTHERM_00487020	27	27	27	39.4	39.4	39.4	85.031	0	190.1	4621500000	73	28	29.7	25.4	27.4	17	19	16	19	1
133840000	202190000	124720000	296049984		TTHERM_00755880;FF domain protein		0.109909	1.25218	0.224156	TTHERM_00755880	TTHERM_00755880	9	9	9	16.8	16.8	16.8	83.472	0	37.574	572750000	16	5.9	4.6	6.9	14.1	4	3	5	7	1
1651600000	1897200000	2060899968	2072400000		TTHERM_00716240;60S ribosomal protein L2/L8		0.808971	1.1647	0.223421	TTHERM_00716240	TTHERM_00716240	12	12	12	45.1	45.1	45.1	28.649	0	76.06	6148800000	40	45.1	31.8	42.4	31.8	10	8	10	7	1
0	81177000	118830000	67354000		TTHERM_00853120;transmembrane protein, putative		0.189101	2.29356	0.22293	TTHERM_00853120	TTHERM_00853120	4	4	4	10.7	10.7	10.7	49.467	0	11.071	288520000	6	3.5	5.6	8.4	9.1	1	2	3	3	1
0	0	62152000	0		TTHERM_00463280;fatty acid desaturase		0.0432543	∞	0.222055	TTHERM_00463280	TTHERM_00463280	1	1	1	2.8	2.8	2.8	37.9	0.0024067	1.7908	138110000	3	2.8	2.8	2.8	0	1	1	1	0	1
0	0	0	27581000		TTHERM_00658960;FHA domain protein		0.161945	∞	0.22192	TTHERM_00658960	TTHERM_00658960	1	1	1	3.7	3.7	3.7	31.129	0	2.4336	17139000	2	0	0	3.7	3.7	0	0	1	1	1
34055000064	61715001344	44749000704	63822999552		TTHERM_00456860;hypothetical protein		0.154184	1.13367	0.221222	TTHERM_00456860;TTHERM_00600260	TTHERM_00456860	93	93	93	62.4	62.4	62.4	184.33	0	323.31	156860000000	473	47.1	51.1	46.2	49.4	59	70	63	69	2
276129984	333710016	306620000	401360000		TTHERM_000283749;GPI transamidase component Gpi16 subunit		0.325912	1.16093	0.208704	TTHERM_000283749;REV__TTHERM_00300010	TTHERM_000283749	13	13	13	30.6	30.6	30.6	59.762	0	53.41	1043200000	25	17.2	19	14.5	19	7	7	6	8	2
0	0	81254000	0		TTHERM_00705050;transcription factor BTF3a		0.0423202	∞	0.207356	TTHERM_00705050	TTHERM_00705050	2	2	2	10.3	10.3	10.3	17.448	0	4.0677	85477000	2	8.4	0	10.3	0	1	0	2	0	1
1937299968	2180600064	2179599872	2579399936		TTHERM_00522180;DNA-directed RNA polymerase II subunit		0.523785	1.15569	0.206163	TTHERM_00522180	TTHERM_00522180	9	9	9	74	74	74	8.6271	0	39.37	7399200000	35	43.8	64.4	45.2	64.4	6	5	7	5	1
1066499968	1043299968	1188499968	1239600000		TTHERM_00059330;AAA domain protein		1.56138	1.15087	0.202489	TTHERM_00059330	TTHERM_00059330	27	27	27	67.1	67.1	67.1	41.841	0	110.07	3559000000	54	44.3	45.9	43.8	46.5	15	17	16	18	1
344020000	324860000	406080000	364009984		TTHERM_00138080;rRNA 2-O-methyltransferase fibrillarin		0.818764	1.15131	0.201715	TTHERM_00138080	TTHERM_00138080	9	9	9	47.6	47.6	47.6	31.288	0	26.588	1118900000	19	25.2	33	25.2	33	5	6	5	6	1
541409984	584049984	659409984	632670016		TTHERM_00530750;pyruvate dehydrogenase complex dihydrolipoamide acetyltransferase		1.07084	1.14805	0.199907	TTHERM_00530750	TTHERM_00530750	18	18	18	36.8	36.8	36.8	67.497	0	312.89	1938700000	37	30.9	17.4	31.1	17	12	9	13	9	1
8296600064	9122499584	8885999616	11203000320		TTHERM_00105110;heat shock 70 kDa protein		0.411248	1.15327	0.197699	TTHERM_00105110;TTHERM_00125640;TTHERM_01080440;TTHERM_01044390;TTHERM_00558440	TTHERM_00105110	40	40	39	51.5	51.5	51.5	71.44	0	323.31	28752000000	146	42.6	46.3	46.5	43.1	25	34	29	31	5
0	33746000	0	43429000		TTHERM_00771980;tetratricopeptide repeat protein		0.075654	1.28694	0.1963	TTHERM_00771980	TTHERM_00771980	3	3	3	6.7	6.7	6.7	78.434	0	6.2631	104000000	4	1.5	5.2	1.5	5.2	1	2	1	2	1
36510998528	45593001984	42774999040	50790998016		TTHERM_00052160;tetrin B		0.353557	1.1396	0.192099	TTHERM_00052160	TTHERM_00052160	90	90	90	75.9	75.9	75.9	87.162	0	323.31	138270000000	361	71.5	59.2	71.8	61.4	76	54	80	56	1
1401100032	1281699968	1817100032	1286700032		TTHERM_00535740;phosphate carrier protein		0.270632	1.15693	0.190348	TTHERM_00535740;TTHERM_00535730	TTHERM_00535740	9	9	9	36.8	36.8	36.8	33.186	0	61.656	4824100000	40	33.6	27.3	33.6	27.3	8	7	8	7	2
0	0	0	27048000		TTHERM_00865290;serine/threonine-protein phosphatase PP1		0.0887057	∞	0.187531	TTHERM_00865290	TTHERM_00865290	4	2	2	15.1	7.6	7.6	36.279	0	2.5979	33936000	2	4.4	8.5	4.4	15.1	1	2	1	4	1
427460000	519020000	497780000	577360000		TTHERM_00079270;electron transfer flavoprotein, alpha subunit		0.397525	1.13594	0.186699	TTHERM_00079270	TTHERM_00079270	9	9	9	38.3	38.3	38.3	36.84	0	96.564	1497700000	27	15.2	33.6	24.6	33.6	4	8	5	8	1
278480000	433649984	233500000	669550016		TTHERM_01142780;IQ calmodulin-binding motif protein		0.07457	1.2681	0.186255	TTHERM_01142780	TTHERM_01142780	13	13	13	4.2	4.2	4.2	437.01	0	112.91	1169400000	27	1.5	2.5	2	3	5	8	6	10	1
580929984	850400000	700040000	913020032		TTHERM_00471950;hypothetical protein		0.197237	1.12697	0.185789	TTHERM_00471950	TTHERM_00471950	16	16	16	51.1	51.1	51.1	46.777	0	323.31	2346500000	59	37.2	34.7	43.3	36.2	11	11	13	12	1
2795200000	2718899968	3326799872	2950700032		TTHERM_00666640;3-hydroxyacyl-CoA dehydrogenase		0.761429	1.13845	0.184609	TTHERM_00666640	TTHERM_00666640	13	13	13	49.3	49.3	49.3	32.522	0	312.28	9142900000	54	42.2	45.3	41.9	40.5	9	11	9	10	1
594929984	970129984	623289984	1196000000		TTHERM_00122290;TCP-1 (CTT or eukaryotic type II) chaperonin family, alpha subunit		0.106118	1.16244	0.184576	TTHERM_00122290	TTHERM_00122290	21	21	21	39.4	39.4	39.4	66.342	0	145.71	2538900000	51	24.2	21.5	19	24.2	12	11	10	12	1
0	9877700	0	0		TTHERM_00070850;SURF1 family protein		0.0984236	ND	0.184014	TTHERM_00070850	TTHERM_00070850	2	2	2	5.3	5.3	5.3	35.751	0	2.4792	7025600	2	0	5.3	0	0	0	2	0	0	1
145290000	0	240930000	0		TTHERM_00554270;MCM2/3/5 family protein		0.0186961	1.65827	0.17674	TTHERM_00554270	TTHERM_00554270	12	12	12	15.3	15.3	15.3	104.7	0	27.122	525980000	18	5.5	6.9	7.9	6.1	4	6	6	5	1
1996499968	1818599936	1673200000	2763200000		TTHERM_01151500;40S ribosomal protein S3		0.165936	1.16285	0.174325	TTHERM_01151500	TTHERM_01151500	17	17	17	60.1	60.1	60.1	27.531	0	129.07	6411000000	57	52.7	48.1	52.7	48.1	13	12	14	12	1
292969984	310140000	306640000	374550016		TTHERM_01113100;receptor of activated kinase C 1A, component of 40S small ribosomal subunit		0.423708	1.12946	0.169017	TTHERM_01113100	TTHERM_01113100	12	12	12	43.7	43.7	43.7	38.477	0	97.859	1018300000	19	28.6	20.7	28.3	17.2	7	6	7	5	1
350689984	113290000	328030016	152920000		TTHERM_00295970;hypothetical protein		0.0555379	1.03657	0.168195	TTHERM_00295970	TTHERM_00295970	7	7	7	16.8	16.8	16.8	58.815	0	22.401	820180000	15	16.8	7.7	16.8	7.7	7	3	7	3	1
0	51652000	0	81438000		TTHERM_00532190;S-phase kinase-associated protein, putative		0.0395306	1.57667	0.167444	TTHERM_00532190	TTHERM_00532190	3	3	3	22.7	22.7	22.7	23.302	0	6.3997	133130000	4	7.1	15.7	7.1	15.7	1	2	1	2	1
1165900032	1222200064	1316600064	1364199936		TTHERM_00691430;hypothetical protein		1.22682	1.12257	0.166974	TTHERM_00691430	TTHERM_00691430	28	28	28	45.6	45.6	45.6	77.758	0	129.67	3993200000	74	28.7	36.1	32	37.2	17	22	18	21	1
4695099904	6857299968	5623399936	7202599936		TTHERM_00582280;N-recognin zinc finger protein		0.178912	1.11025	0.165583	TTHERM_00582280	TTHERM_00582280	79	79	79	44.9	44.9	44.9	221.15	0	323.31	18837000000	198	25	38.8	26.8	35.5	42	60	48	58	1
116800000	94099000	139220000	98492000		TTHERM_00836750;ABC transporter family protein		0.192448	1.12714	0.159576	TTHERM_00836750;TTHERM_00564120	TTHERM_00836750	5	5	5	7.8	7.8	7.8	78.26	0	10.122	368410000	11	6.5	3	6.5	4.5	4	2	4	3	2
437769984	371430016	541289984	374740000		TTHERM_00149630;60S ribosomal protein L34		0.195117	1.13202	0.159514	TTHERM_00149630	TTHERM_00149630	5	5	5	43.1	43.1	43.1	14.037	0	52.054	1365100000	14	16.3	43.1	37.4	22	2	5	3	3	1
0	0	0	32808000		TTHERM_00310880;hypothetical protein		0.0463698	∞	0.159434	TTHERM_00310880	TTHERM_00310880	1	1	1	19	19	19	14.388	0	4.7111	20388000	1	0	0	0	19	0	0	0	1	1
1792300032	1598899968	2312499968	1539900032		TTHERM_00497880;60S ribosomal protein L3, putative		0.18164	1.136	0.156699	TTHERM_00497880	TTHERM_00497880	16	16	16	32.7	32.7	32.7	44.248	0	276.05	5826400000	57	28.9	26.1	27.1	31.2	12	11	12	13	1
0	95493000	0	104790000		TTHERM_00666560;proteasome subunit alpha type protein		0.0186662	1.09736	0.155823	TTHERM_00666560	TTHERM_00666560	3	3	3	14.5	14.5	14.5	27.011	0	6.6822	131800000	5	4.5	8.7	4.5	14.5	1	2	1	3	1
5738699776	8393900032	7562699776	7901599744		TTHERM_00492850;isoleucyl-tRNA synthetase protein		0.200615	1.09423	0.155491	TTHERM_00492850	TTHERM_00492850	55	55	55	47.7	47.7	47.7	127.29	0	323.31	23570000000	194	34.8	41.5	44.4	39.1	37	41	45	38	1
333569984	1110899968	730640000	629059968		TTHERM_00697490;60S ribosomal protein L14		0.0578111	0.941314	0.155356	TTHERM_00697490	TTHERM_00697490	5	5	5	30.1	30.1	30.1	16.699	0	23.392	3292300000	15	23.1	21.7	30.1	21.7	4	3	5	3	1
2857299968	4636599808	3880300032	4217200128		TTHERM_00522830;hypothetical protein		0.1493	1.08055	0.152368	TTHERM_00522830	TTHERM_00522830	24	24	24	8.9	8.9	8.9	354.36	0	323.31	12868000000	71	5.8	4.5	6.9	6	17	12	21	14	1
247520000	313289984	205850000	465020000		TTHERM_00997720;peptidyl-prolyl cis-trans isomerase, cyclophilin-type protein		0.0824447	1.19625	0.15192	TTHERM_00997720	TTHERM_00997720	11	11	11	24.6	24.6	24.6	55.458	0	43.817	917690000	20	10.9	21.8	7.8	21.8	5	9	4	9	1
0	0	83989000	0		TTHERM_00557910;SCO1/SenC family protein		0.0240314	∞	0.1516	TTHERM_00557910	TTHERM_00557910	2	2	2	6.2	6.2	6.2	38.41	0	2.8972	192720000	3	3.3	3.3	6.2	3.3	1	1	2	1	1
10682999808	14584999936	12549000192	15312000000		TTHERM_01119520;tetratricopeptide repeat protein		0.20226	1.10262	0.151215	TTHERM_01119520	TTHERM_01119520	29	29	29	55.2	55.2	55.2	50.931	0	323.31	41501000000	123	45	48.6	53.6	49.1	23	23	26	23	1
13200000000	16243000320	13354999808	19547000832		TTHERM_00941450;RNA polymerase Rpb5, carboxy-terminal domain protein		0.158351	1.11748	0.141987	TTHERM_00941450	TTHERM_00941450	29	29	29	78.9	78.9	78.9	32.6	0	323.31	48515000000	114	63.3	56.7	61.5	56.7	26	16	25	16	1
319009984	525120000	410270016	492200000		TTHERM_00037050;TCP-1 (CTT or eukaryotic type II) chaperonin family, delta subunit		0.120114	1.06911	0.134785	TTHERM_00037050	TTHERM_00037050	15	15	15	33.8	33.8	33.8	58.476	0	46.579	1360100000	33	13.8	22.7	28.4	25.8	6	11	11	12	1
6025100	0	0	0		TTHERM_00575450;AAA family ATPase CDC48 subfamily protein		0.0424154	ND	0.1345	TTHERM_00575450	TTHERM_00575450	1	1	1	2.1	2.1	2.1	76.779	0	2.6687	4840500	1	2.1	0	0	0	1	0	0	0	1
259940000	196160000	209110000	292520000		TTHERM_01092440;hypothetical protein		0.143793	1.09982	0.131294	TTHERM_01092440	TTHERM_01092440	8	8	8	17.1	17.1	17.1	65.667	0	28.519	714500000	25	12.1	13.6	9.1	13.6	5	7	4	7	1
0	0	0	57390000		TTHERM_00238830;serine/threonine-protein phosphatase PP1		0.0609175	∞	0.128499	TTHERM_00238830	TTHERM_00238830	4	4	2	15	15	7.5	36.772	0	9.9932	138580000	8	8.4	4.4	7.8	7.5	2	1	2	2	1
0	0	82483000	0		TTHERM_000105239;transcription initiation factor TFIID 23-30 kDa subunit		0.0178876	∞	0.127023	TTHERM_000105239	TTHERM_000105239	1	1	1	8.3	8.3	8.3	15.785	0	3.8945	143770000	2	8.3	0	8.3	0	1	0	1	0	1
713449984	715150016	859649984	704249984		TTHERM_00899460;peroxisomal 3-ketoacyl-CoA thiolase B		0.31751	1.09471	0.123389	TTHERM_00899460	TTHERM_00899460	15	15	15	44.6	44.6	44.6	44.109	0	59.776	2368700000	30	29.6	26.7	29.6	28.4	6	10	7	10	1
642870016	573990016	698899968	625310016		TTHERM_00339610;26S proteasome regulatory subunit		0.399792	1.08822	0.122051	TTHERM_00339610;REV__TTHERM_00581510	TTHERM_00339610	19	19	19	21	21	21	99.262	0	84.977	2031800000	44	15.6	13.9	16.2	14.3	10	10	13	10	2
254850000	241990000	263740000	276340000		TTHERM_00424720;FAD-dependent pyridine nucleotide-disulfide oxidoreductase, putative		0.85757	1.08703	0.120482	TTHERM_00424720	TTHERM_00424720	15	15	15	25.1	25.1	25.1	82.641	0	32.06	823490000	22	14.5	8.3	17.8	11	8	5	9	7	1
969200000	980169984	1480400000	758060032		TTHERM_00577240;50S ribosomal protein L1P		0.0826811	1.1483	0.120201	TTHERM_00577240	TTHERM_00577240	12	12	12	47	47	47	24.45	0	45.198	3360900000	35	30.7	31.2	42.8	31.2	6	9	9	9	1
10574000128	15200000000	11061000192	17100999680		TTHERM_00657560;hypothetical protein		0.096386	1.09265	0.117485	TTHERM_00657560	TTHERM_00657560	40	40	40	37.1	37.1	37.1	124.44	0	323.31	41460000000	165	34.1	32.4	31.5	32.4	32	30	33	29	1
56930000	0	73515000	0		TTHERM_00313530;transmembrane protein, putative		0.0177874	1.29132	0.11746	TTHERM_00313530	TTHERM_00313530	3	3	3	13.1	13.1	13.1	19.232	0	5.6655	154130000	6	7.4	6.8	7.4	12.5	2	1	2	2	1
0	0	0	44643000		TTHERM_00446150;Serine/Threonine kinase		0.0245149	∞	0.116841	TTHERM_00446150	TTHERM_00446150	1	1	1	1.4	1.4	1.4	97.086	0.0035545	1.6976	75680000	2	0	1.4	0	1.4	0	1	0	1	1
3452999936	4684899840	3325299968	5702400000		TTHERM_00151810;elongation factor Tu protein		0.0853254	1.10934	0.114592	TTHERM_00151810	TTHERM_00151810	30	30	30	60.9	60.9	60.9	49.102	0	282.17	13502000000	119	42.7	51.7	49.4	55	22	22	25	23	1
950310016	1588099968	1162300032	1514899968		TTHERM_00499420;G-quartet DNA-binding protein TGP1		0.0890569	1.05468	0.111217	TTHERM_00499420	TTHERM_00499420	26	26	26	39.4	39.4	39.4	83.357	0	221.85	3938600000	65	24.8	31.4	29.1	31.4	15	18	18	18	1
0	0	36422000	0		TTHERM_00449000;prolyl oligopeptidase family protein		0.0307922	∞	0.107922	TTHERM_00449000	TTHERM_00449000	1	1	1	2.2	2.2	2.2	88.441	0	1.9395	67688000	2	2.2	0	2.2	0	1	0	1	0	1
153220000	271580000	208360000	231460000		TTHERM_00049030;Na,H/K antiporter P-type ATPase alpha subunit family protein		0.0843147	1.03536	0.10643	TTHERM_00049030;TTHERM_01150350;TTHERM_00245100;TTHERM_01149330	TTHERM_00049030	10	10	10	10.4	10.4	10.4	135.68	0	37.097	653140000	22	7.2	6.7	7.2	6.7	7	6	7	6	4
0	49831000	0	62046000		TTHERM_00370760;peroxisomal acyl-CoA oxidase		0.0253036	1.24513	0.10562	TTHERM_00370760	TTHERM_00370760	5	5	5	9.5	9.5	9.5	76.134	0	7.6248	99450000	6	1.4	3.2	0	8.1	1	2	0	4	1
349689984	625110016	352180000	718380032		TTHERM_00859260;EF-1 guanine nucleotide exchange domain protein		0.0514364	1.09824	0.105435	TTHERM_00859260	TTHERM_00859260	6	6	6	14.7	14.7	14.7	39.454	0	32.677	1567000000	20	14.7	13.9	14.7	13.9	6	4	6	4	1
0	0	0	27617000		TTHERM_01008650;phosphatidylinositol 3-kinase		0.0496122	∞	0.104735	TTHERM_01008650	TTHERM_01008650	1	1	1	0.6	0.6	0.6	242.62	0	4.3897	30898000	3	0.6	0	0.6	0.6	1	0	1	1	1
0	0	52542000	0		TTHERM_00313119;ABC transporter family protein		0.0136144	∞	0.100917	TTHERM_00313119	TTHERM_00313119	4	4	4	6.1	6.1	6.1	82.711	0	7.6848	108140000	6	2.1	3	4.6	5.1	1	2	3	3	1
250670000	219850000	240800000	262940000		TTHERM_00263050;hypothetical protein		0.325881	1.0706	0.100129	TTHERM_00263050	TTHERM_00263050	10	10	10	15.4	15.4	15.4	94.063	0	82.625	948810000	18	10.5	4.9	10	8.3	6	3	6	5	1
220880000	81486000	280920000	73584000		TTHERM_00378970;26S proteasome non-ATPase regulatory subunit		0.0261886	1.17243	0.0998688	TTHERM_00378970	TTHERM_00378970	9	9	9	20.6	20.6	20.6	48.591	0	35.279	554460000	18	15.9	10	11.8	12.3	5	4	4	5	1
292030016	0	213710000	0		TTHERM_00499300;outer arm dynein beta heavy chain		0.00920816	0.731808	0.0988674	TTHERM_00499300;REV__TTHERM_00227420	TTHERM_00499300	20	19	19	5.5	5.3	5.3	529.52	0	36.395	584360000	24	3	1.9	2.2	1.5	9	8	8	6	2
218960000	197050000	286209984	172840000		TTHERM_00185230;triosephosphate isomerase		0.0885444	1.10346	0.0986414	TTHERM_00185230	TTHERM_00185230	10	10	10	52	52	52	28.056	0	34.254	738690000	17	24.6	25.4	29.3	22.3	6	6	5	5	1
1054899968	985830016	976339968	1219900032		TTHERM_00134970;TCP-1 (CTT or eukaryotic type II) chaperonin family, epsilon subunit		0.208296	1.0762	0.0978508	TTHERM_00134970	TTHERM_00134970	21	21	21	37.4	37.4	37.4	58.846	0	56.22	3295200000	51	24.3	22.8	24.5	30.1	13	13	13	16	1
2165600000	2527699968	1730200064	3614700032		TTHERM_00765300;40S ribosomal protein S14		0.0575848	1.13884	0.0961113	TTHERM_00765300	TTHERM_00765300	8	8	8	38.4	38.4	38.4	16.374	0	76.674	8082800000	31	38.4	36.4	38.4	29.1	7	6	7	5	1
0	0	13673000	0		TTHERM_00052630;phosphatidylinositol 4-phosphate 5-kinase		0.0508725	∞	0.0956888	TTHERM_00052630	TTHERM_00052630	1	1	1	8.2	8.2	8.2	21.621	0	3.1894	13673000	1	0	0	8.2	0	0	0	1	0	1
511430016	134710000	334100000	233940000		TTHERM_00717580;hypothetical protein		0.028944	0.879128	0.091012	TTHERM_00717580	TTHERM_00717580	19	19	19	26	26	26	102.61	0	164.35	1015100000	33	14.4	6.5	21.7	13.7	11	4	14	8	1
6453499904	4830300160	5293100032	6628800000		TTHERM_01109770;40S ribosomal protein S11, putative		0.109201	1.05655	0.0853348	TTHERM_01109770	TTHERM_01109770	18	18	18	74.5	74.5	74.5	18.108	0	92.527	18295000000	58	69.4	61.1	63.1	56.7	15	11	13	10	1
16440000512	23050000384	18488000512	23008000000		TTHERM_00094210;DNA-directed RNA polymerase I and III subunit RPAC1		0.0963465	1.0508	0.0833721	TTHERM_00094210	TTHERM_00094210	31	31	31	84.1	84.1	84.1	39.461	0	323.31	64158000000	153	69.3	69.6	72	69.6	22	23	25	23	1
1981799936	1308300032	1874200064	1552199936		TTHERM_00161050;Pre-mRNA-processing factor, putative		0.0839222	1.04143	0.0830421	TTHERM_00161050	TTHERM_00161050	19	19	19	47.4	47.4	47.4	56.303	0	323.31	5215700000	52	26.4	37	34.4	39.2	10	14	12	15	1
342590016	153750000	309160000	190420000		TTHERM_00476820;holliday junction ATP-dependent DNA helicase RuvB		0.0379628	1.00653	0.0802355	TTHERM_00476820	TTHERM_00476820	7	7	7	21.4	21.4	21.4	49.79	0	15.427	780330000	18	10.1	15.6	10.4	17.4	3	5	3	6	1
980220032	496480000	834529984	650400000		TTHERM_00943010;60S ribosomal protein L31, putative		0.048624	1.00557	0.0787249	TTHERM_00943010	TTHERM_00943010	4	4	4	27.5	27.5	27.5	21.304	0	34.723	2437900000	16	27.5	27.5	27.5	27.5	3	3	3	4	1
2912499968	3823099904	3803800064	3264399872		TTHERM_00353280;S-adenosyl-L-homocysteine hydrolase		0.119054	1.04938	0.0786285	TTHERM_00353280	TTHERM_00353280	30	30	30	68	68	68	53.493	0	263.87	10769000000	96	41.8	57.9	52.5	52.9	17	23	21	21	1
136649998336	149320007680	138040000512	164789993472		TTHERM_00047550;DNA-directed RNA polymerase I protein		0.195007	1.05896	0.0784092	TTHERM_00047550	TTHERM_00047550	177	177	177	79.9	79.9	79.9	202.83	0	323.31	476890000000	1006	64.5	72	67.3	68.1	133	134	132	132	1
344590016	690969984	402700000	654880000		TTHERM_00047080;succinate dehydrogenase [ubiquinone] flavoprotein subunit		0.0384952	1.02126	0.0737162	TTHERM_00047080	TTHERM_00047080	17	17	17	35.2	35.2	35.2	69.979	0	79.631	1552100000	34	12.1	27	17	18.4	7	12	8	9	1
352870016	240450000	286200000	327520000		TTHERM_00275750;electron transfer flavoprotein subunit beta		0.0812972	1.03438	0.071867	TTHERM_00275750	TTHERM_00275750	7	7	7	38.3	38.3	38.3	28.044	0	16.829	939270000	18	20.2	34.4	20.2	29.2	4	6	4	5	1
0	0	0	38226000		TTHERM_00439270;MFS transporter		0.0180466	∞	0.0713739	TTHERM_00439270	TTHERM_00439270	1	1	1	2.6	2.6	2.6	56.789	0	6.881	128760000	4	2.6	2.6	2.6	2.6	1	1	1	1	1
153610000	0	112400000	0		TTHERM_00675650;hypothetical protein		0.00907345	0.731723	0.0708351	TTHERM_00675650	TTHERM_00675650	4	4	4	17	17	17	37.516	0	16.136	357610000	7	10.7	9.4	10.7	6.3	3	2	3	1	1
191410000	470889984	218120000	455700000		TTHERM_00486600;dynein-1-alpha heavy chain, flagellar inner arm I1 complex protein, putative		0.0265797	1.01739	0.0705757	TTHERM_00486600;TTHERM_000774820;TTHERM_00252430;TTHERM_01104900;TTHERM_00420340;TTHERM_00531870;TTHERM_00492830;TTHERM_00850620;TTHERM_00919540	TTHERM_00486600	28	28	27	7.7	7.7	7.5	474.97	0	54.542	967180000	46	2.3	4.7	2.8	5.6	8	17	10	21	9
156900000	160190000	166390000	166140000		TTHERM_00522630;40S ribosomal protein S0		1.35067	1.04869	0.0686703	TTHERM_00522630	TTHERM_00522630	7	7	7	39	39	39	27.498	0	57.691	508470000	14	28.2	25.3	28.2	17.8	5	4	5	3	1
984630016	2503399936	1323100032	2048300032		TTHERM_000522989;hypothetical protein		0.0291593	0.966563	0.0684042	TTHERM_000522989	TTHERM_000522989	13	13	13	60.8	60.8	60.8	25.981	0	282.18	5378400000	49	46.8	60.8	40.5	47.3	10	12	9	10	1
475369984	526129984	469680000	584910016		TTHERM_00193230;pyruvate dehydrogenase E1 alpha subunit		0.133583	1.05301	0.0677109	TTHERM_00193230	TTHERM_00193230	10	10	10	28.9	28.9	28.9	49.156	0	24.78	1577300000	32	17.7	25.6	17.7	20.5	6	9	6	7	1
14126000128	9997200384	14190000128	10899000320		TTHERM_00251100;hypothetical protein		0.0686362	1.04004	0.0655613	TTHERM_00251100	TTHERM_00251100	46	46	46	78.8	78.8	78.8	52.027	0	323.31	41512000000	184	66.3	66.7	64.9	69.3	38	30	38	32	1
1035900032	657779968	1077200000	690920000		TTHERM_00578520;hypothetical protein		0.044681	1.04395	0.0636568	TTHERM_00578520	TTHERM_00578520	33	33	33	13.8	13.8	13.8	315.3	0	143.89	2830900000	58	7.6	9	9.3	7.8	16	21	21	18	1
3412000000	4423600128	4046299904	4073100032		TTHERM_00275740;clathrin heavy chain		0.11513	1.03622	0.063447	TTHERM_00275740	TTHERM_00275740	64	64	64	41.6	41.6	41.6	197.16	0	323.31	12580000000	172	29.6	32	29	29.6	41	47	43	42	1
1766000000	2602500096	1534599936	3261400064		TTHERM_00127110;hypothetical protein		0.0319449	1.09786	0.0614853	TTHERM_00127110	TTHERM_00127110	31	31	31	13.4	13.4	13.4	348.84	0	323.31	6639900000	97	8.3	11.1	7	11.3	15	27	13	25	1
36101000	0	45278000	0		TTHERM_00670500;TCP-1 (CTT or eukaryotic type II) chaperonin family, zeta subunit		0.00879859	1.2542	0.0560484	TTHERM_00670500	TTHERM_00670500	3	3	3	5	5	5	59.42	0	3.5831	91038000	6	5	1.5	5	1.5	3	1	3	1	1
1540400000	1410700032	1633600000	1435399936		TTHERM_00313290;transcription factor Tfb2		0.1709	1.03995	0.0548954	TTHERM_00313290	TTHERM_00313290	27	27	27	49.6	49.6	49.6	57.722	0	158.05	4979100000	77	39.3	30	40.9	30.4	23	13	22	13	1
0	118800000	0	90420000		TTHERM_00497380;zinc-binding dehydrogenase family oxidoreductase		0.00684013	0.761111	0.054409	TTHERM_00497380	TTHERM_00497380	4	4	4	21.8	21.8	21.8	37.453	0	8.4927	252800000	6	0	12.1	16.1	12.1	0	3	2	3	1
0	0	78086000	0		TTHERM_00456790;transmembrane protein, putative		0.013632	∞	0.0541496	TTHERM_00456790	TTHERM_00456790	3	3	3	24.4	24.4	24.4	14.242	0	3.9455	178970000	5	10.9	13.4	17.6	6.7	1	2	2	1	1
1064300032	793779968	774550016	1175500032		TTHERM_00476640;60S ribosomal protein L24		0.0473245	1.0495	0.0539951	TTHERM_00476640	TTHERM_00476640	8	8	8	34.8	34.8	34.8	18.053	0	30.903	2833700000	17	19.6	22.8	20.9	27.2	4	4	4	5	1
3875300096	4029499904	4140199936	4060600064		TTHERM_00379000;hypothetical protein		0.633734	1.03745	0.0532427	TTHERM_00379000	TTHERM_00379000	58	58	58	73.9	73.9	73.9	132.94	0	323.31	12607000000	176	49.3	64.8	55.9	61.3	36	46	40	44	1
379920000	388969984	348940000	455609984		TTHERM_00469380;DEAD/DEAH-box helicase		0.0912326	1.04638	0.0527124	TTHERM_00469380	TTHERM_00469380	12	12	12	32.7	32.7	32.7	65.914	0	62.07	1186900000	17	18.2	13.3	16.1	20.3	6	5	5	7	1
0	0	30152000	0		TTHERM_00813040;PCI-domain protein		0.0104156	∞	0.0520134	TTHERM_00813040	TTHERM_00813040	3	3	3	3.6	3.6	3.6	118.93	0	6.5342	89569000	4	1.7	1.9	1.7	1.1	1	2	1	1	1
162540000	166690000	185500000	156950000		TTHERM_00192090;class I/II aminotransferase		0.1476	1.04015	0.0518808	TTHERM_00192090	TTHERM_00192090	7	7	7	27.1	27.1	27.1	46.114	0	32.442	537610000	11	15.7	15.7	16.4	7.2	4	4	4	2	1
0	0	0	40559000		TTHERM_01273287;protein kinase		0.018438	∞	0.0499134	TTHERM_01273287	TTHERM_01273287	1	1	1	7.4	7.4	7.4	17.653	0.002401	1.7867	416520000	6	7.4	7.4	7.4	7.4	1	1	1	1	1
0	62190000	0	67054000		TTHERM_00079230;flagellar outer dynein arm intermediate protein, putative		0.0086422	1.07821	0.0484953	TTHERM_00079230	TTHERM_00079230	5	5	5	9.4	9.4	9.4	77.083	0	7.8559	195450000	8	3.6	4	6	5.5	2	2	3	3	1
280729984	243900000	289249984	252320000		TTHERM_00294820;hypothetical protein		0.110349	1.03229	0.0460491	TTHERM_00294820	TTHERM_00294820	9	9	9	24.2	24.2	24.2	47.976	0	30.639	842220000	24	13.7	20.6	16.3	20.6	5	8	6	8	1
0	0	0	26691000		TTHERM_00565630;hypothetical protein		0.0127041	∞	0.0449476	TTHERM_00565630	TTHERM_00565630	1	1	1	0.5	0.5	0.5	257.59	0	2.4667	28374000	1	0	0.5	0	0.5	0	1	0	1	1
18389999616	16471000064	16229999616	19825000448		TTHERM_00193740;40S ribosomal protein S2, putative		0.0881888	1.03425	0.0435658	TTHERM_00193740	TTHERM_00193740	26	26	26	67.9	67.9	67.9	33.679	0	323.31	58317000000	122	65.9	56.8	55.7	57.4	23	17	22	18	1
217220000	325000000	187850000	398710016		TTHERM_00279670;26S proteasome regulatory subunit		0.021788	1.08177	0.0426626	TTHERM_00279670;TTHERM_00414230	TTHERM_00279670	8	8	7	21.9	21.9	19.1	47.843	0	99.893	875880000	23	12.6	14.7	12.6	14	5	5	5	5	2
473000000	561710016	474409984	592369984		TTHERM_00037060;TCP-1 (CTT or eukaryotic type II) chaperonin family, theta subunit		0.0654669	1.03099	0.0404844	TTHERM_00037060	TTHERM_00037060	15	15	15	21.8	21.8	21.8	99.12	0	89.75	1635500000	36	13.3	15.9	13.8	13.1	10	11	10	10	1
283369984	218640000	172370000	378510016		TTHERM_00494570;WD domain, G-beta repeat protein		0.0195879	1.09735	0.0372982	TTHERM_00494570;TTHERM_01085690	TTHERM_00494570	13	13	13	24.8	24.8	24.8	70.313	0	45.483	774470000	24	8.4	16.7	14.3	20.2	4	8	6	10	2
591660032	703040000	512590016	853310016		TTHERM_00141090;hypothetical protein		0.029606	1.05499	0.0362492	TTHERM_00141090	TTHERM_00141090	20	20	20	12.2	12.2	12.2	203.55	0	92.176	2016100000	41	5.8	9.3	6.3	9.7	10	15	10	15	1
0	88154000	0	92578000		TTHERM_00758840;dual-specificity kinase domain protein		0.00603083	1.05018	0.0358782	TTHERM_00758840;TTHERM_01284760	TTHERM_00758840	6	6	6	11.2	11.2	11.2	71.1	0	20.569	231030000	7	3.7	7.5	3.7	7.5	2	4	2	4	2
139950000	125970000	146840000	125940000		TTHERM_00133500;cytochrome C peroxidase		0.0855123	1.0258	0.0344944	TTHERM_00133500	TTHERM_00133500	6	6	6	32.1	32.1	32.1	33.016	0	31.498	418480000	12	14.3	32.1	18.1	25.9	2	6	3	5	1
0	63766000	0	67079000		TTHERM_01001570;adenylate kinase		0.0102629	1.05196	0.0344839	TTHERM_01001570	TTHERM_01001570	4	4	4	18.9	18.9	18.9	28.77	0	6.1138	199110000	5	4.7	14.6	9.1	14.6	1	3	2	3	1
0	0	0	87396000		TTHERM_00079540;succinyl-CoA ligase [GDP-forming] subunit beta		0.00528233	∞	0.0332804	TTHERM_00079540	TTHERM_00079540	2	2	2	6.3	6.3	6.3	49.112	0	6.8567	131910000	5	3.1	6.3	3.1	6.3	1	2	1	2	1
0	90792000	0	85355000		TTHERM_00599930;ATPase, histidine kinase-, DNA gyrase B		0.00505859	0.940116	0.0305357	TTHERM_00599930	TTHERM_00599930	8	8	8	5.8	5.8	5.8	169.42	0	15.51	250980000	10	0.7	2.9	2.6	4.5	1	4	4	6	1
422390016	556049984	464800000	525740000		TTHERM_00134940;60S ribosomal protein L23a		0.042203	1.01237	0.0285835	TTHERM_00134940	TTHERM_00134940	5	5	5	30	30	30	16.861	0	49.172	1591700000	21	25.3	30	25.3	30	4	5	4	5	1
45954998272	60828999680	49151000576	58877001728		TTHERM_00266649;cytosolic regulator of adenylyl cyclase, putative		0.0330163	1.01165	0.0249729	TTHERM_00266649;TTHERM_00266650;TTHERM_00599790	TTHERM_00266649	105	105	105	66.7	66.7	66.7	150.78	0	323.31	170570000000	485	57.9	58.9	63.7	59.2	82	80	88	78	3
62214000640	56766001152	56019001344	65187000320		TTHERM_01002600;aldo/keto reductase family oxidoreductase		0.0616287	1.01871	0.0241165	TTHERM_01002600	TTHERM_01002600	38	38	27	92.2	92.2	72.1	39.61	0	323.31	190090000000	247	92.2	66.7	92.2	71.8	32	30	32	30	1
387089984	537449984	328449984	653020032		TTHERM_000088159;serine/threonine protein phosphatase 2A		0.0124713	1.06158	0.0220013	TTHERM_000088159;TTHERM_00686110	TTHERM_000088159	10	10	10	41.3	41.3	41.3	35.28	0	202.19	1504200000	22	32.6	22.6	28.1	21.6	7	5	7	5	2
62610000	108170000	87889000	79444000		TTHERM_00864870;MmgE/PrpD family protein		0.0171665	0.979816	0.0220003	TTHERM_00864870	TTHERM_00864870	4	4	4	9.5	9.5	9.5	59.742	0	10.08	253580000	9	9.5	6.7	7.4	6.7	4	3	3	3	1
733649984	735390016	700569984	793320000		TTHERM_00500960;Serine/Threonine kinase domain protein		0.0790727	1.01692	0.0214157	TTHERM_00500960	TTHERM_00500960	12	12	12	32.6	32.6	32.6	47.798	0	50.677	2250300000	23	18.4	20.5	23.4	20.5	6	6	6	6	1
75225000	74783000	93311000	61996000		TTHERM_00191240;26S proteasome non-ATPase regulatory subunit 6		0.0214765	1.03532	0.0201502	TTHERM_00191240	TTHERM_00191240	5	5	5	16	16	16	37.191	0	6.6158	245540000	7	12.3	6.3	12.3	10.1	4	2	4	3	1
89370001408	115610001408	90550001664	116839997440		TTHERM_00382370;hypothetical protein		0.0205459	1.01176	0.0170956	TTHERM_00382370	TTHERM_00382370	99	99	99	74.6	74.6	74.6	121.53	0	323.31	325820000000	668	66.2	66.5	68.5	66.4	80	79	85	81	1
535380000	515390016	423740000	664689984		TTHERM_01128560;40S ribosomal protein S10, putative		0.0141818	1.03584	0.0148153	TTHERM_01128560	TTHERM_01128560	7	7	7	58	58	58	18.583	0	76.651	1651600000	21	31.5	57.4	46.9	57.4	4	6	5	6	1
801859968	535680000	600780032	727769984		TTHERM_00391300;chaperone protein DnaJ		0.0123691	0.993279	0.0127993	TTHERM_00391300	TTHERM_00391300	10	10	10	30.8	30.8	30.8	48.595	0	51.432	2057100000	25	19.2	27.4	19.2	21	6	9	6	7	1
2374700032	2673999872	2331000064	2770599936		TTHERM_00196370;chaperonin CPN60-1		0.0254725	1.01048	0.0122013	TTHERM_00196370	TTHERM_00196370	25	25	25	50	50	50	61.624	0	258.02	8000200000	72	28.4	36.9	29.6	36.9	16	17	15	16	1
720350016	652760000	710640000	671720000		TTHERM_00849320;ADP-ribosylation factor(Arf)/Arf-like (Arl) small GTPase family protein		0.0425934	1.00674	0.0108633	TTHERM_00849320	TTHERM_00849320	11	11	2	56.2	56.2	13	21.799	0	35.593	2153600000	26	41.1	44.8	47.9	51	7	8	8	9	1
1989500032	2855099904	2116000000	2724300032		TTHERM_00773340;60S ribosomal L7Ae-like protein		0.0103951	0.999112	0.0106392	TTHERM_00773340	TTHERM_00773340	21	21	21	56.9	56.9	56.9	29.069	0	105.03	7518000000	68	47.1	48.6	45.5	52.5	16	13	16	14	1
500500000	330560000	400360000	417840000		TTHERM_00537300;ribose-phosphate pyrophosphokinase		0.00822685	0.984526	0.00798416	TTHERM_00537300	TTHERM_00537300	8	8	8	26.4	26.4	26.4	43.807	0	75.775	1254300000	23	14.6	23.4	14.6	23.4	5	7	5	7	1
489169984	370150016	616600000	296769984		TTHERM_00529790;citrate synthase I		0.00416317	1.0629	0.007617	TTHERM_00529790	TTHERM_00529790	9	9	9	21	21	21	52.575	0	21.536	1506600000	21	19	14.3	19	13.4	8	6	8	6	1
274260000	226950000	299689984	209640000		TTHERM_00068110;26S protease regulatory subunit 6B		0.00714506	1.0162	0.00673294	TTHERM_00068110	TTHERM_00068110	10	10	10	28.2	28.2	28.2	45.722	0	24.921	819140000	25	21.2	16	25.9	13.5	7	5	8	5	1
7712099840	10695999488	6329399808	13136000000		TTHERM_00085180;60S ribosomal protein L32		0.00304415	1.05744	0.00570107	TTHERM_00085180	TTHERM_00085180	12	12	12	37.4	37.4	37.4	23.926	0	96.259	29447000000	55	37.4	30.6	34	30.6	11	7	9	7	1
0	0	38932000	0		TTHERM_00049060;tetratricopeptide repeat protein		0.00116752	∞	0.00518036	TTHERM_00049060	TTHERM_00049060	2	2	2	6.9	6.9	6.9	59.98	0	6.7328	55646000	2	2.6	0	6.9	0	1	0	2	0	1
411950016	166320000	246970000	278940000		TTHERM_00151420;glutathione S-transferase, amine-terminal domain protein		0.00183215	0.909454	0.00393009	TTHERM_00151420	TTHERM_00151420	10	10	10	46	46	46	24.386	0	16.779	852730000	25	28.7	25.2	37.1	25.2	6	5	6	5	1
2265200128	1870700032	1942899968	2189100032		TTHERM_00529860;vacuolar V-type H(+)-ATPase B subunit		0.0050613	0.999057	0.00266552	TTHERM_00529860	TTHERM_00529860	23	23	23	47	47	47	65.162	0	165.52	6654400000	65	24.9	43.2	32	36.6	12	18	15	16	1
2582299904	3388199936	2718400000	3227899904		TTHERM_01014750;chaperone protein DnaK		0.00277539	0.995947	0.00208855	TTHERM_01014750	TTHERM_01014750	37	37	37	58.7	58.7	58.7	70.549	0	323.31	9289900000	111	36.9	47	44.4	52.2	21	26	25	30	1
7010400256	8721600512	7760300032	7870400000		TTHERM_00551160;glyceraldehyde-3-phosphate dehydrogenase		0.00149773	0.993561	-0.000768661	TTHERM_00551160;TTHERM_00554190	TTHERM_00551160	24	24	24	71.9	71.9	71.9	36.911	0	229.02	25445000000	107	54.7	64.9	63.5	64.9	18	18	19	18	2
417920000	382260000	304000000	522120000		TTHERM_00723290;Sm protein B domain protein		0.00363678	1.03242	-0.00466347	TTHERM_00723290	TTHERM_00723290	6	6	6	45.3	45.3	45.3	17.58	0	144.3	1276400000	19	34	34	34	34	4	5	4	4	1
0	63785000	0	43926000		TTHERM_00773600;protein kinase		0.00129445	0.688657	-0.00626755	TTHERM_00773600	TTHERM_00773600	2	2	2	1.4	1.4	1.4	169.41	0.0092807	1.5769	73734000	2	0	1.4	0	1.4	0	2	0	2	1
2848699904	3376900096	2843099904	3350400000		TTHERM_00938820;elongation factor 2, putative		0.0129773	0.994844	-0.00710297	TTHERM_00938820	TTHERM_00938820	40	40	39	49	49	47.6	93.439	0	285.06	9894400000	118	32.6	37.9	38.1	33.1	23	27	27	25	1
0	0	0	23368000		TTHERM_00661660;glutathione S-transferase, amine-terminal domain protein		0.00556914	∞	-0.00722408	TTHERM_00661660	TTHERM_00661660	1	1	1	8.2	8.2	8.2	25.188	0	2.958	110720000	3	8.2	8.2	8.2	8.2	1	1	1	1	1
7728399872	5959600128	7292599808	6213000192		TTHERM_00298500;helicase carboxy-terminal domain protein		0.0168063	0.986674	-0.0118313	TTHERM_00298500	TTHERM_00298500	44	44	44	53.4	53.4	53.4	90.462	0	323.31	21908000000	156	44.2	45.8	46	44.5	33	34	33	34	1
0	0	24425000	0		TTHERM_00794540;2-oxo acid dehydrogenase acyltransferase		0.0105332	∞	-0.0135355	TTHERM_00794540	TTHERM_00794540	3	3	3	9.1	9.1	9.1	51.583	0	6.2789	31372000	3	0	0	7.1	1.9	0	0	2	1	1
291569984	229240000	268449984	244140000		TTHERM_00691890;asparaginyl-tRNA synthetase protein		0.023943	0.984217	-0.0141687	TTHERM_00691890	TTHERM_00691890	10	10	10	17.2	17.2	17.2	68.167	0	23.911	788170000	25	7.4	15.7	14	15.7	4	9	8	9	1
1961699968	2846000128	2129100032	2571200000		TTHERM_00585260;ATP synthase F1, beta subunit		0.0147049	0.977661	-0.0141773	TTHERM_00585260	TTHERM_00585260	15	15	15	49.9	49.9	49.9	53.431	0	198.39	7389600000	73	39	47.9	41.6	44.3	11	14	12	13	1
297190016	150930000	217570000	202070000		TTHERM_00487100;alpha/beta superfamily hydrolase		0.00912795	0.936446	-0.0144644	TTHERM_00487100	TTHERM_00487100	6	6	6	32.7	32.7	32.7	25.343	0	10.733	748800000	12	24.1	12.7	27.7	12.7	4	3	5	2	1
308900000	453940000	257000000	533400000		TTHERM_00068170;25 kDa calcium-binding protein		0.00850207	1.03613	-0.0163279	TTHERM_00068170	TTHERM_00068170	6	6	6	22.2	22.2	22.2	33.809	0	15.579	1227400000	10	17.1	12.6	14	7.5	5	3	4	2	1
0	0	0	105510000		TTHERM_01289080;small nuclear ribonucleoprotein		0.00262394	∞	-0.0175943	TTHERM_01289080	TTHERM_01289080	3	3	3	21.6	21.6	21.6	12.64	0	5.4466	352080000	8	11.7	21.6	21.6	21.6	2	2	2	3	1
730140032	643560000	717569984	635230016		TTHERM_00058610;cytosol aminopeptidase		0.0562949	0.984786	-0.021924	TTHERM_00058610	TTHERM_00058610	12	12	12	31	31	31	54.745	0	42.078	2249700000	34	28	18.1	28	18.1	11	8	11	8	1
0	0	26254000	0		TTHERM_01256490;papain family cysteine protease		0.00874192	∞	-0.0243635	TTHERM_01256490	TTHERM_01256490	1	1	1	5.1	5.1	5.1	34.844	0.0092166	1.5375	26254000	1	0	0	5.1	0	0	0	1	0	1
386000000	342470016	300489984	425110016		TTHERM_00760400;Pre-mRNA-splicing factor SYF1		0.0295898	0.99606	-0.0247116	TTHERM_00760400	TTHERM_00760400	17	17	17	21.8	21.8	21.8	91.267	0	29.791	1071300000	30	7.5	18	6.4	17.9	6	14	5	14	1
142660000	129600000	145480000	122530000		TTHERM_00298450;MatE family protein		0.0605661	0.98439	-0.0263453	TTHERM_00298450	TTHERM_00298450	5	5	5	4.4	4.4	4.4	157.08	0	42.932	442800000	14	3.5	3.6	3.5	4.4	4	4	4	5	1
3811200000	3931099904	4117700096	3503000064		TTHERM_00043790;DNA-directed RNA polymerase I subunit RPA34.5		0.0761789	0.984294	-0.0273743	TTHERM_00043790	TTHERM_00043790	18	18	18	62.9	62.9	62.9	16.338	0	56.916	12120000000	58	50	56.4	57.1	44.3	13	13	14	10	1
22143000576	30552999936	24921999360	26083999744		TTHERM_00836580;tubulin;TTHERM_00348510;tubulin		0.0392741	0.967929	-0.0287876	TTHERM_00836580;TTHERM_00348510	TTHERM_00836580;TTHERM_00348510	28	28	28	68.8	68.8	68.8	49.57	0	323.31	83615000000	197	59.6	67.9	60.7	65.9	24	26	23	25	2
14533000192	20420999168	12901999616	22005999616		TTHERM_00300640;aldo/keto reductase family oxidoreductase		0.022006	0.998684	-0.0319481	TTHERM_00300640	TTHERM_00300640	30	29	29	80.7	80.7	80.7	39.733	0	323.31	59706000000	188	73.8	72	78.1	72	25	23	25	23	1
0	0	0	14689000		TTHERM_01369760;class I/II aminotransferase		0.0109199	∞	-0.0330887	TTHERM_01369760	TTHERM_01369760	1	1	1	3.3	3.3	3.3	47.701	0	2.3648	9128100	1	0	0	0	3.3	0	0	0	1	1
290489984	225680000	223950000	279360000		TTHERM_000584709;kinase domain protein		0.0448226	0.975086	-0.0337315	TTHERM_000584709	TTHERM_000584709	8	8	8	19.8	19.8	19.8	53.84	0	17.99	802910000	16	11.7	14.9	11.7	17.7	4	6	4	7	1
2131200000	1386000000	2006300032	1400099968		TTHERM_00636970;60S acidic ribosomal protein P0		0.0283788	0.968498	-0.0362635	TTHERM_00636970	TTHERM_00636970	16	16	16	60.8	60.8	60.8	35.463	0	90.097	5686000000	49	47.8	37	58.3	37	11	10	14	11	1
77868998656	74908000256	78640996352	70514999296		TTHERM_01075780;DNA-directed RNA polymerase		0.151909	0.976299	-0.036478	TTHERM_01075780;REV__TTHERM_00486330	TTHERM_01075780	96	96	96	67.3	67.3	67.3	131.57	0	323.31	244630000000	538	56.4	56.9	58	52.6	78	69	83	66	2
10218999808	19150000128	11685000192	15852999680		TTHERM_00077599;zinc-binding alcohol dehydrogenase family protein		0.0247969	0.937655	-0.0395908	TTHERM_00077599	TTHERM_00077599	29	29	29	71.2	71.2	71.2	41.182	0	323.31	43624000000	149	64.9	66.8	69	66.8	21	23	23	24	1
0	0	0	16848000		TTHERM_00398060;hypothetical protein		0.0134615	∞	-0.0407953	TTHERM_00398060	TTHERM_00398060	1	1	1	1.2	1.2	1.2	143.64	0	3.6294	21612000	1	0	1.2	0	1.2	0	1	0	1	1
7588299776	3467599872	4888699904	5081699840		TTHERM_00434040;40S ribosomal protein S23		0.0230921	0.901817	-0.0414762	TTHERM_00434040	TTHERM_00434040	8	8	8	43	43	43	15.742	0	14.33	16600000000	31	43	29.6	43	28.2	6	6	6	5	1
697980032	780880000	645120000	795560000		TTHERM_00075840;papain family cysteine protease		0.0840886	0.974183	-0.0433741	TTHERM_00075840;TTHERM_00502370	TTHERM_00075840	4	4	4	14.9	14.9	14.9	41.157	0	16.022	2243900000	13	10.7	14.9	10.7	14.9	3	4	3	4	2
446209984	236550000	334070016	297500000		TTHERM_01076960;crooked neck-like protein		0.029571	0.925025	-0.0434141	TTHERM_01076960	TTHERM_01076960	13	13	13	21.6	21.6	21.6	82.413	0	54.284	1024200000	35	14.3	10.9	9.9	17.5	9	8	6	11	1
6113900032	6255799808	5627400192	6380499968		TTHERM_00058670;Serine/Threonine kinase domain protein		0.174098	0.970751	-0.0455742	TTHERM_00058670	TTHERM_00058670	28	28	28	45.1	45.1	45.1	58.06	0	323.31	18776000000	115	35.7	40	35.7	40	23	23	22	22	1
10794000384	8747899904	10471999488	8462400000		TTHERM_00485990;A49-like RNA polymerase I associated factor		0.0697096	0.968913	-0.0457821	TTHERM_00485990	TTHERM_00485990	30	30	30	63.6	63.6	63.6	50.049	0	323.31	31854000000	153	61.6	54.7	60.6	58.1	25	25	25	25	1
138160000	0	120150000	0		TTHERM_00780850;hypothetical protein		0.00459703	0.869644	-0.0464659	TTHERM_00780850	TTHERM_00780850	8	8	8	11.3	11.3	11.3	74.945	0	13.827	319590000	11	5.9	5.6	7.2	7	4	3	5	4	1
298470016	246370000	321840000	213710000		TTHERM_00194320;protein transporter SEC13		0.0476665	0.982949	-0.0482073	TTHERM_00194320	TTHERM_00194320	7	7	7	23.7	23.7	23.7	38.715	0	26.704	857810000	21	20.2	18.1	23.7	23.7	5	6	6	6	1
8171200000	9532600320	6537600000	11141999616		TTHERM_00502620;NUDIX hydrolase		0.0386312	0.998633	-0.0483608	TTHERM_00502620	TTHERM_00502620	27	27	27	80.5	80.5	80.5	36.015	0	323.31	27562000000	109	78.2	76.2	68.1	76.2	22	20	19	20	1
347630016	301529984	202580000	483480000		TTHERM_00474970;60S acidic ribosomal protein		0.0242752	1.05684	-0.048954	TTHERM_00474970	TTHERM_00474970	4	4	4	28.1	28.1	28.1	20.425	0	21.926	975300000	10	12.4	17.3	20	25.4	2	2	3	3	1
495020000	294860000	393649984	344649984		TTHERM_000516450;glutathione S-transferase, amine-terminal domain protein		0.0439268	0.934699	-0.0527353	TTHERM_000516450	TTHERM_000516450	7	7	7	46.2	46.2	46.2	23.079	0	28.5	1219600000	17	38.2	26.1	40.7	32.7	5	4	5	4	1
2998500096	4395500032	2955000064	4145100032		TTHERM_00086700;MORN motif protein		0.0462053	0.960252	-0.0528517	TTHERM_00086700;TTHERM_00125250	TTHERM_00086700	42	42	42	59.9	59.9	59.9	87.423	0	323.31	11247000000	136	49.1	45.3	53.2	43.5	30	30	32	29	2
15601999872	17980999680	14542000128	17860999168		TTHERM_00149300;40S ribosomal protein S4		0.104079	0.964863	-0.055582	TTHERM_00149300	TTHERM_00149300	32	32	32	61.5	61.5	61.5	37.935	0	323.31	52646000000	134	61.5	55.2	61.5	55.2	28	18	24	18	1
0	59029000	0	68114000		TTHERM_00047040;ubiquitin carboxy-terminal hydrolase		0.0227947	1.15391	-0.060008	TTHERM_00047040	TTHERM_00047040	5	5	5	1.7	1.7	1.7	386.02	0	9.4748	83773000	5	0	1.4	0	1.7	0	4	0	5	1
152020000	166810000	124670000	187120000		TTHERM_00947490;hypothetical protein		0.065628	0.977919	-0.060194	TTHERM_00947490	TTHERM_00947490	10	10	10	20.1	20.1	20.1	69.282	0	41.693	489290000	17	6.8	12.9	12.6	11.2	3	6	5	5	1
1729699968	2056400000	1885799936	1731299968		TTHERM_00571860;ATP synthase F1, alpha subunit		0.154615	0.955363	-0.0618048	TTHERM_00571860	TTHERM_00571860	21	21	21	41.6	41.6	41.6	59.669	0	132.74	5708400000	56	24.7	36.1	32.2	36.1	13	17	17	17	1
0	0	30899000	0		TTHERM_00145040;zinc-binding dehydrogenase family oxidoreductase		0.017745	∞	-0.0619946	TTHERM_00145040	TTHERM_00145040	2	2	2	6.8	6.8	6.8	37.349	0	3.9536	57836000	2	2.9	0	6.8	3.8	1	0	2	1	1
635169984	570860032	518630016	641510016		TTHERM_00055990;enoyl-CoA hydratase/isomerase		0.1236	0.96195	-0.0620508	TTHERM_00055990	TTHERM_00055990	11	11	11	45.6	45.6	45.6	31.312	0	39.138	1849100000	25	32.8	36.9	35.9	32.4	8	8	7	7	1
6906399744	6232200192	5096999936	7721900032		TTHERM_00149798;40S ribosomal protein S6		0.0686664	0.975667	-0.0645351	TTHERM_00149798	TTHERM_00149798	19	19	19	50.9	50.9	50.9	32.541	0	272.28	20445000000	83	37.9	47.4	41	44.4	13	16	14	15	1
564480000	674899968	705649984	493280000		TTHERM_00433690;WD domain, G-beta repeat protein		0.0744481	0.967363	-0.0651188	TTHERM_00433690	TTHERM_00433690	12	12	12	42.9	42.9	42.9	37.272	0	58.026	1939100000	34	29.8	31.1	34.8	33.9	8	8	10	9	1
2931899904	2113900032	2488499968	2268400128		TTHERM_00400821;DNA repair helicase rad25		0.091922	0.942744	-0.0673962	TTHERM_00400821;TTHERM_00818430;TTHERM_000401849;TTHERM_00401830	TTHERM_00400821	29	29	29	46.8	46.8	46.8	82.667	0	161.98	7978400000	89	31.9	35.5	35.4	38.4	20	21	21	23	4
3258700032	2476000000	2329100032	3140499968		TTHERM_000339809;60S ribosomal protein L17		0.0801127	0.953773	-0.0707712	TTHERM_000339809	TTHERM_000339809	8	8	8	46.4	46.4	46.4	20.374	0	161.81	8636100000	33	41.5	45.9	41.5	45.9	6	7	6	7	1
178280000	89561000	174250000	83051000		TTHERM_00294640;NADH-ubiquinone oxidoreductase 1, chain, putative		0.0308534	0.960648	-0.0709286	TTHERM_00294640	TTHERM_00294640	5	5	5	29.2	29.2	29.2	28.022	0	23.213	400680000	18	23.3	29.2	17.4	29.2	4	5	3	5	1
0	0	0	33369000		TTHERM_00785870;hypothetical protein		0.0222676	∞	-0.0747643	TTHERM_00785870	TTHERM_00785870	3	3	3	23.9	23.9	23.9	18.156	0	6.1879	109390000	2	14.8	0	7.1	9	2	0	1	1	1
629400000	668409984	631760000	599139968		TTHERM_01289110;60S ribosomal protein L15		0.497296	0.948444	-0.0762205	TTHERM_01289110	TTHERM_01289110	7	7	7	34.8	34.8	34.8	24.076	0	64.407	1962500000	22	22.5	30.4	22.5	30.4	4	5	4	5	1
1339500032	969790016	1145900032	1017400000		TTHERM_00028740;ribosomal protein L11, amine-terminal domain protein		0.106218	0.936781	-0.0780363	TTHERM_00028740	TTHERM_00028740	10	10	10	56.1	56.1	56.1	17.849	0	70.521	3756200000	33	51.2	43.9	51.8	40.2	7	7	8	7	1
246080000	302689984	239350000	279280000		TTHERM_01046860;hypothetical protein		0.145176	0.945077	-0.0780668	TTHERM_01046860;TTHERM_00161620	TTHERM_01046860	10	10	10	34.8	34.8	34.8	33.873	0	21.582	854670000	23	27	18.4	17.4	15.6	7	5	6	3	2
309649984	275760000	245940000	310880000		TTHERM_00046920;TBP-interacting DNA helicase		0.146494	0.951162	-0.0796928	TTHERM_00046920	TTHERM_00046920	10	10	10	24.9	24.9	24.9	51.657	0	21.919	834880000	18	9	20.6	7.1	16.1	3	9	3	6	1
17018000	0	0	0		TTHERM_00686180;scavenger mRNA decapping enzyme carboxy-term-binding protein		0.0270986	ND	-0.0798388	TTHERM_00686180	TTHERM_00686180	2	2	2	18	18	18	18.863	0	12.671	32647000	3	9	0	9	9	1	0	1	1	1
0	0	0	33532000		TTHERM_00463160;myosin head protein		0.026491	∞	-0.0815306	TTHERM_00463160	TTHERM_00463160	1	1	1	0.7	0.7	0.7	219.5	0	3.1866	20838000	1	0	0	0	0.7	0	0	0	1	1
0	0	0	16779000		TTHERM_00529760;transmembrane protein, putative		0.0676214	∞	-0.0848074	TTHERM_00529760	TTHERM_00529760	2	2	2	9.1	9.1	9.1	24.358	0	2.347	83695000	3	3.3	5.7	3.3	5.7	1	1	1	1	1
4825200128	4438900224	4129799936	4610800128		TTHERM_00736480;60S ribosomal protein L5		0.314828	0.943492	-0.0848503	TTHERM_00736480	TTHERM_00736480	18	18	18	53.5	53.5	53.5	34.453	0	116.83	14217000000	68	51.2	40.5	47.2	40.5	15	13	13	13	1
280700000	291550016	255190000	285040000		TTHERM_00068140;succinyl-CoA synthetase alpha subunit		0.377118	0.944045	-0.0850172	TTHERM_00068140	TTHERM_00068140	6	6	6	27.4	27.4	27.4	32.945	0	46.372	871200000	13	10.6	21.3	22.3	27.1	2	4	4	5	1
5216399872	2940699904	4377399808	3112900096		TTHERM_00454050;hypothetical protein		0.0577988	0.918255	-0.0854397	TTHERM_00454050	TTHERM_00454050	40	40	40	47.4	47.4	47.4	100.81	0	323.31	12751000000	122	40.1	33.6	38.2	32.6	31	23	30	24	1
2822000128	2476800000	2780900096	2216399872		TTHERM_00689880;DOMON domain protein		0.16857	0.9431	-0.0907135	TTHERM_00689880;TTHERM_00689870	TTHERM_00689880	21	21	21	34	34	34	91.334	0	232.29	8542700000	65	23.6	23.2	29.6	15.2	15	13	18	9	2
0	71355000	0	89327000		TTHERM_00494810;breast carcinoma amplified sequence protein		0.0410795	1.25187	-0.09167	TTHERM_00494810	TTHERM_00494810	2	2	2	11.8	11.8	11.8	25.851	0	5.95	106340000	4	0	11.8	0	11.8	0	2	0	2	1
1070499968	724899968	926979968	735249984		TTHERM_01146030;catalase heme-binding enzyme		0.0959976	0.925827	-0.0936108	TTHERM_01146030	TTHERM_01146030	14	14	14	39.8	39.8	39.8	55.504	0	72.661	2747400000	37	24.7	24.9	25.1	32.7	10	10	10	11	1
0	50238000	0	47663000		TTHERM_00046530;CGMP-dependent kinase 5-1		0.0232504	0.948744	-0.0952158	TTHERM_00046530	TTHERM_00046530	7	7	7	11.2	11.2	11.2	89.53	0	12.881	208480000	11	6.6	5.8	2.6	5.8	5	3	2	3	1
1205200000	532720000	896000000	623480000		TTHERM_00152050;general transcription factor IIH subunit		0.0503533	0.87431	-0.100368	TTHERM_00152050	TTHERM_00152050	15	15	15	39	39	39	42.787	0	62.883	2672800000	32	24.5	22	28.5	18.3	9	8	10	7	1
367409984	393809984	314670016	399940000		TTHERM_00992760;40S ribosomal protein S20		0.198953	0.938769	-0.100634	TTHERM_00992760	TTHERM_00992760	6	6	6	22.9	22.9	22.9	19.676	0	10.45	1095400000	12	10.6	20.6	17.6	20.6	2	5	3	4	1
626259968	712289984	609150016	633400000		TTHERM_00221140;alanine-tRNA ligase/alanyl-tRNA synthetase protein		0.404992	0.928281	-0.104656	TTHERM_00221140	TTHERM_00221140	22	22	22	25.9	25.9	25.9	110.8	0	89.491	2072100000	47	13.6	15.1	17.3	17.8	11	13	15	14	1
829400000	394920000	693049984	408190016		TTHERM_01151600;40S ribosomal protein S8-2		0.0520579	0.899471	-0.105715	TTHERM_01151600	TTHERM_01151600	10	10	10	45.2	45.2	45.2	24.193	0	26.129	1838700000	28	34.6	43.3	22.1	43.3	7	9	5	9	1
253240000	155320000	200340000	169410000		TTHERM_000441959;sperm-tail PG-rich repeat protein		0.0957209	0.905008	-0.10639	TTHERM_000441959	TTHERM_000441959	7	7	7	31	31	31	31.777	0	28.273	612150000	15	17.8	19.9	18.8	19.9	4	4	4	4	1
250160000	548649984	241390000	490320000		TTHERM_00105450;2-oxoglutarate dehydrogenase complex protein, putative		0.0450393	0.916	-0.106824	TTHERM_00105450	TTHERM_00105450	8	8	8	13.2	13.2	13.2	47.429	0	45.121	1155500000	20	11.6	12	11.6	12	5	6	5	5	1
2050899968	2177600000	1578400000	2438899968		TTHERM_00590380;hypothetical protein		0.114962	0.950053	-0.107151	TTHERM_00590380	TTHERM_00590380	30	30	30	37.6	37.6	37.6	79.464	0	256.06	6559000000	87	32.3	32.4	31.1	31.4	24	18	20	17	1
4443299840	2231699968	3001499904	2845799936		TTHERM_01053000;60S ribosomal protein L10		0.0710923	0.876	-0.107629	TTHERM_01053000	TTHERM_01053000	9	9	9	40	40	40	24.458	0	119.98	10891000000	42	32.1	34.9	31.6	34.9	6	7	6	7	1
93421000	189030000	80747000	187900000		TTHERM_00465040;chromosome condensation regulator RCC1 repeat protein		0.0443659	0.951128	-0.109494	TTHERM_00465040	TTHERM_00465040	12	12	12	9.8	9.8	9.8	168.09	0	38.048	410250000	22	4.1	4.7	4.9	6.5	5	6	6	8	1
125940000	156340000	117530000	143740000		TTHERM_00550700;importin protein		0.18319	0.92557	-0.110466	TTHERM_00550700	TTHERM_00550700	7	7	7	7.9	7.9	7.9	121.23	0	30.154	389330000	14	2.9	6.4	1.8	6.8	3	6	2	6	1
839740032	725190016	696529984	748860032		TTHERM_00030190;cytoplasmic and cytosolic malate dehydrogenase family protein		0.352911	0.923613	-0.11171	TTHERM_00030190	TTHERM_00030190	14	14	14	51	51	51	37.847	0	42.035	2411700000	32	21.8	51	33.5	39.3	5	13	7	10	1
401080000	401740000	458729984	300550016		TTHERM_01194830;antioxidant, AhpC/TSA family protein		0.126246	0.945766	-0.112451	TTHERM_01194830	TTHERM_01194830	5	5	5	36.9	36.9	36.9	22.869	0	26.911	1220100000	14	24.1	36.9	18.7	29.1	3	5	2	4	1
0	0	0	30224000		TTHERM_00348650;dynein light chain roadblock-type 2 protein		0.0336766	∞	-0.112967	TTHERM_00348650	TTHERM_00348650	2	2	2	25.6	25.6	25.6	14.729	0	6.8028	49650000	3	13.5	12	13.5	25.6	1	1	1	2	1
0	0	0	20403000		TTHERM_00541460;gamma-carbonic anhydrase		0.0546986	∞	-0.114183	TTHERM_00541460	TTHERM_00541460	2	2	2	10.7	10.7	10.7	25.369	0	4.3534	57493000	3	0	4.7	4.7	10.7	0	1	1	2	1
268050000	109600000	173470000	143890000		TTHERM_00942990;SKIP/SNW domain protein		0.0580535	0.840355	-0.117548	TTHERM_00942990	TTHERM_00942990	8	8	8	31.5	31.5	31.5	50.114	0	52.824	526060000	16	8.1	20.8	8.1	28.7	3	5	3	7	1
0	0	0	43366000		TTHERM_00683010;papain family cysteine protease		0.0345271	∞	-0.118582	TTHERM_00683010	TTHERM_00683010	2	2	2	7.8	7.8	7.8	34.967	0	9.5702	54504000	4	0	7.8	4.1	7.8	0	2	1	2	1
1068300032	1229500032	1005900032	1107800064		TTHERM_00317440;acyl carrier reductase		0.359944	0.91988	-0.118603	TTHERM_00317440	TTHERM_00317440	17	17	17	42.5	42.5	42.5	48.9	0	171.94	3431400000	42	24.9	33.9	31.2	37.2	8	12	10	13	1
10744999936	6564899840	7685799936	7776099840		TTHERM_00333210;60S ribosomal protein L4		0.114273	0.89324	-0.11956	TTHERM_00333210	TTHERM_00333210	33	33	33	66.8	66.8	66.8	45.106	0	302.85	25899000000	139	59.8	60.5	58.3	59.8	24	25	21	26	1
304560000	259380000	312150016	214340000		TTHERM_00469100;26S proteasome regulatory ATPase subunit 10B		0.140365	0.933592	-0.119827	TTHERM_00469100	TTHERM_00469100	8	8	8	23.1	23.1	23.1	44.223	0	22.457	844420000	19	16.7	21.3	19.5	18.7	5	7	6	6	1
319230016	487500000	386200000	341190016		TTHERM_00043870;dihydrolipoyl dehydrogenase		0.129435	0.901652	-0.120037	TTHERM_00043870	TTHERM_00043870	12	12	12	36.3	36.3	36.3	52.448	0	52.116	1221500000	27	11.7	26.4	28.1	26.4	4	9	9	9	1
227970000	242130000	207300000	224620000		TTHERM_00653970;nephronophthisis protein, putative		0.634276	0.918783	-0.122709	TTHERM_00653970	TTHERM_00653970	12	12	12	7.9	7.9	7.9	200.42	0	31.605	705170000	21	3.7	3.3	6	2.7	6	5	9	4	1
0	32027000	0	38646000		TTHERM_00727790;hypothetical protein		0.0279306	1.20667	-0.123825	TTHERM_00727790	TTHERM_00727790	2	2	2	3.9	3.9	3.9	71.187	0	4.6399	46878000	2	0	3.9	0	3.9	0	2	0	2	1
11404999680	10595000320	10055000064	10106000384		TTHERM_00530470;MON2-like protein		0.842926	0.916409	-0.124962	TTHERM_00530470	TTHERM_00530470	81	81	81	49.6	49.6	49.6	199.13	0	323.31	33393000000	267	36.4	33.9	33.4	38	58	56	58	63	1
139300000	322860000	162350000	231830000		TTHERM_00442210;26S proteasome regulatory complex, subunit RPN2		0.0638076	0.852908	-0.128464	TTHERM_00442210	TTHERM_00442210	10	10	10	13.2	13.2	13.2	105.99	0	23.613	619680000	17	2.4	11.7	3.9	9.3	2	9	3	7	1
4374499840	2559800064	3180499968	2939500032		TTHERM_01142730;60S ribosomal protein L9		0.113113	0.882569	-0.130162	TTHERM_01142730	TTHERM_01142730	13	13	13	73.4	73.4	73.4	21.336	0	136.42	10292000000	46	51.6	66.5	51.6	61.2	8	11	8	9	1
679689984	515920000	703110016	416289984		TTHERM_00713470;2-oxoglutarate/malate carrier protein		0.102866	0.936258	-0.130342	TTHERM_00713470	TTHERM_00713470	9	9	9	21.1	21.1	21.1	52.76	0	43.218	1850600000	23	15.9	12.2	13.7	14.8	7	5	6	6	1
2892600064	2509199872	1888400000	3200900096		TTHERM_00047480;40S ribosomal protein S3a		0.113707	0.942149	-0.131976	TTHERM_00047480	TTHERM_00047480	21	21	21	57	57	57	29.653	0	132.7	7913400000	59	35.1	43.8	40.8	43.8	13	15	14	15	1
2765100032	4649399808	3199300096	3332600064		TTHERM_00926980;acetyl-CoA acyltransferase		0.122655	0.880963	-0.134987	TTHERM_00926980	TTHERM_00926980	22	22	22	45.9	45.9	45.9	56.493	0	317.92	10996000000	86	34.9	42	38	42	16	19	18	18	1
4015300096	2472999936	2865999872	2872600064		TTHERM_00471090;40S ribosomal protein S7		0.132964	0.884454	-0.135187	TTHERM_00471090	TTHERM_00471090	13	13	13	56.9	56.9	56.9	23.188	0	204.43	9707900000	57	53.3	45.2	47.2	49.7	12	9	10	10	1
0	0	0	38991000		TTHERM_00684770;hypothetical protein		0.060067	∞	-0.136653	TTHERM_00684770	TTHERM_00684770	2	2	2	20.3	20.3	20.3	21.802	0	4.1248	101930000	3	0	0	14.1	20.3	0	0	1	2	1
0	288380000	77491000	64742000		TTHERM_00571670;hypothetical protein		0.0227329	0.493214	-0.136724	TTHERM_00571670	TTHERM_00571670	6	6	6	33.8	33.8	33.8	24.223	0	13.091	344440000	11	7.4	28.9	17.2	11.8	1	5	3	2	1
356089984	291510016	250420000	341790016		TTHERM_00335620;transmembrane protein, putative		0.18445	0.914469	-0.139164	TTHERM_00335620	TTHERM_00335620	11	11	11	12.8	12.8	12.8	136.81	0	79.441	932930000	21	6.2	9.3	6.2	9.4	5	8	5	8	1
227560000	202920000	246450000	153910000		TTHERM_00535260;succinyl-CoA ligase [GDP-forming] subunit beta		0.140206	0.930032	-0.141888	TTHERM_00535260	TTHERM_00535260	10	10	10	25.9	25.9	25.9	46.659	0	22.649	669670000	17	14.7	14.9	16.6	14.9	5	5	6	5	1
3783399936	5458999808	3458500096	4901600256		TTHERM_00558620;tubulin/FtsZ family, GTPase domain protein		0.134326	0.904538	-0.14246	TTHERM_00558620	TTHERM_00558620	19	19	19	50.8	50.8	50.8	49.587	0	213.85	14141000000	83	36.7	50.8	36.7	43.4	13	17	13	15	1
1101299968	566550016	1000200000	511280000		TTHERM_00136120;60S ribosomal protein L6		0.0692089	0.906245	-0.143503	TTHERM_00136120	TTHERM_00136120	10	10	10	46.1	46.1	46.1	21.732	0	52.9	2576600000	31	40.8	39.8	40.8	39.8	9	6	8	6	1
322150016	242610000	261610000	243850000		TTHERM_00641240;2,3-bisphosphoglycerate-dependent phosphoglycerate mutase		0.25266	0.895	-0.146479	TTHERM_00641240	TTHERM_00641240	5	5	5	20.7	20.7	20.7	31.639	0	15.743	850040000	14	16.4	8	16.4	8	4	2	4	2	1
0	44175000	0	60005000		TTHERM_00735270;cwf18 pre-mRNA splicing factor		0.0525099	1.35835	-0.147396	TTHERM_00735270	TTHERM_00735270	3	3	3	13.4	13.4	13.4	29.564	0	17.724	134360000	5	3.9	9.4	3.9	9.4	1	2	1	2	1
0	6644200	0	0		TTHERM_00444500;HEAT repeat protein		0.0427143	ND	-0.149528	TTHERM_00444500	TTHERM_00444500	2	2	2	1	1	1	289.19	0	2.3719	4725700	1	0	0.6	0.4	0	0	1	1	0	1
1864000000	1609100032	1557200000	1560199936		TTHERM_00194540;TATA-binding protein interacting (TIP20) protein		0.540132	0.897584	-0.151986	TTHERM_00194540	TTHERM_00194540	33	33	33	29.4	29.4	29.4	143.42	0	234.11	5221100000	72	20.3	19.9	19.4	19.4	20	23	21	22	1
0	0	54679000	0		TTHERM_00600650;lycopene biosynthesis-enhancing protein		0.0334628	∞	-0.156099	TTHERM_00600650	TTHERM_00600650	3	3	3	18.5	18.5	18.5	37.539	0	5.0995	149120000	2	2.4	7	9.1	0	1	1	1	0	1
0	0	83051000	0		TTHERM_00140940;class I/II aminotransferase		0.0215862	∞	-0.15623	TTHERM_00140940	TTHERM_00140940	2	2	2	4.5	4.5	4.5	52.677	0	3.1838	112920000	2	2.8	0	4.5	0	1	0	2	0	1
0	0	20399000	0		TTHERM_00563950;arrestin		0.0535148	∞	-0.158277	TTHERM_00563950	TTHERM_00563950	2	2	2	5.2	5.2	5.2	58.787	0	5.3998	54982000	3	3.3	1.9	3.3	1.9	1	1	1	1	1
278550016	205780000	288470016	159480000		TTHERM_00191800;cytoplasmic-like aconitate hydratase		0.112104	0.924886	-0.158622	TTHERM_00191800	TTHERM_00191800	10	10	10	18.4	18.4	18.4	98.877	0	56.608	733500000	19	5.3	12.4	8.6	12.5	3	7	4	7	1
0	121400000	0	146270000		TTHERM_00568030;hypothetical protein		0.0213319	1.20486	-0.160088	TTHERM_00568030	TTHERM_00568030	4	4	4	22.2	22.2	22.2	27.911	0	13.967	383590000	10	8.3	18.7	8.3	18.7	2	3	2	3	1
0	143120000	0	161850000		TTHERM_00459390;CTP synthase		0.0315377	1.13087	-0.160585	TTHERM_00459390	TTHERM_00459390	7	7	7	14	14	14	69.107	0	14.279	200710000	8	0	12.3	0	14	0	6	0	7	1
0	0	0	52118000		TTHERM_00190740;transmembrane protein, putative		0.0712199	∞	-0.167854	TTHERM_00190740	TTHERM_00190740	1	1	1	5.3	5.3	5.3	23.755	0	3.1711	65286000	1	0	5.3	0	5.3	0	1	0	1	1
2226800128	2867000064	1873900032	2698299904		TTHERM_00051900;hypothetical protein		0.186024	0.897601	-0.16821	TTHERM_00051900	TTHERM_00051900	36	36	36	46.9	46.9	46.9	94.532	0	323.31	7451000000	107	31.3	36	31	38.4	26	26	25	26	1
246940000	115830000	206460000	109540000		TTHERM_00558040;nucleolar protein 5a		0.0787727	0.871075	-0.169425	TTHERM_00558040	TTHERM_00558040	9	9	8	18.8	18.8	16.3	57.988	0	15.847	563480000	18	13.9	10.4	13.3	10.2	6	5	6	5	1
523280000	685070016	556160000	508969984		TTHERM_00420030;phosphoenolpyruvate carboxykinase [ATP] protein		0.307523	0.881475	-0.170377	TTHERM_00420030	TTHERM_00420030	18	18	18	32.6	32.6	32.6	61.934	0	87.108	1792200000	38	11.9	29.4	21.4	23.1	7	14	11	11	1
269220000	409360000	257650000	336910016		TTHERM_00140810;hypothetical protein		0.168297	0.876183	-0.17219	TTHERM_00140810	TTHERM_00140810	7	7	7	18.1	18.1	18.1	62.604	0	66.373	992300000	16	6.5	13.3	14.4	15.5	2	5	5	6	1
0	0	24549000	0		TTHERM_00487150;dynein intermediate chain 2		0.0713577	∞	-0.181995	TTHERM_00487150	TTHERM_00487150	3	3	3	4.5	4.5	4.5	77.779	0	5.7392	24549000	3	0	0	3	1.5	0	0	2	1	1
0	0	43900000	0		TTHERM_00318820;DnaJ carboxy-terminal domain protein		0.0604085	∞	-0.184155	TTHERM_00318820	TTHERM_00318820	3	3	3	7	7	7	48.983	0	3.3107	92865000	4	5	0	7	0	2	0	3	0	1
125280000	0	136320000	0		TTHERM_00196620;MIF4G domain protein		0.0329442	1.08812	-0.184421	TTHERM_00196620	TTHERM_00196620	6	6	6	9	9	9	92.146	0	17.187	333410000	12	6	3	6	4.7	4	2	3	3	1
508969984	611139968	473849984	507550016		TTHERM_00216010;Bmh1 14-3-3 family protein		0.496653	0.876164	-0.185553	TTHERM_00216010	TTHERM_00216010	12	12	11	48.4	48.4	44.3	28.131	0	58.059	1661600000	38	35.7	35.2	35.2	38.5	8	8	8	8	1
607489984	414350016	502209984	387160000		TTHERM_01035670;peptidase C13 family protein		0.198617	0.870361	-0.186245	TTHERM_01035670	TTHERM_01035670	11	11	11	39.5	39.5	39.5	39.29	0	44.67	1470500000	27	22.4	32.4	22.4	28.3	7	8	6	7	1
98463997952	94936997888	73480003584	98232999936		TTHERM_00338200;aldo/keto reductase family oxidoreductase		0.327788	0.88786	-0.186504	TTHERM_00338200	TTHERM_00338200	34	33	31	85.3	85.3	85.3	39.571	0	323.31	290050000000	347	85.3	85.3	85.3	85.3	32	29	30	29	1
278920000	347240000	265170000	282020000		TTHERM_000688599;small nuclear ribonucleoprotein		0.42751	0.873882	-0.186535	TTHERM_000688599	TTHERM_000688599	5	5	5	41	41	41	13.52	0	66.228	991170000	21	35	33.3	35	27.4	4	4	4	3	1
1114800000	1048099968	1001800000	899910016		TTHERM_000802459;tricarboxylate transporter		0.766797	0.879241	-0.187057	TTHERM_000802459	TTHERM_000802459	10	10	10	37.8	37.8	37.8	31.608	0	27.674	3207100000	31	27.5	28.9	32	28.9	7	8	8	8	1
663660032	412809984	437120000	481830016		TTHERM_00421170;DNA-directed RNA polymerase subunit K		0.192593	0.85367	-0.189685	TTHERM_00421170	TTHERM_00421170	6	6	6	43.6	43.6	43.6	18.596	0	42.139	1504800000	12	28.2	35	11.7	38	4	3	3	4	1
438200000	719660032	393150016	616179968		TTHERM_00295170;thioredoxin-dependent peroxide reductase		0.135714	0.87172	-0.190237	TTHERM_00295170	TTHERM_00295170	8	8	8	30	30	30	30.497	0	55.254	1597100000	20	27.4	28.5	19.4	22.4	6	6	4	5	1
742360000	858889984	740750016	658470016		TTHERM_00006320;tetrin A		0.538928	0.87383	-0.193245	TTHERM_00006320	TTHERM_00006320	24	24	24	33.7	33.7	33.7	85.006	0	53.762	2351500000	50	24.6	21.3	23.4	23.8	16	15	15	17	1
1762099968	1086000000	1298800000	1124800000		TTHERM_000442899;kinase domain protein		0.189519	0.850953	-0.194736	TTHERM_000442899;TTHERM_00622900	TTHERM_000442899	24	24	24	41.9	41.9	41.9	63.677	0	62.42	4032800000	57	22	36.4	19.9	31.9	14	19	11	18	2
830300032	613510016	756449984	513689984		TTHERM_00420200;transcription factor tfb4		0.195916	0.879714	-0.195289	TTHERM_00420200	TTHERM_00420200	10	10	10	31.6	31.6	31.6	40.584	0	82.088	2201400000	25	21.1	18.5	21.1	18.5	6	7	6	7	1
819550016	410110016	562499968	455710016		TTHERM_00421060;transmembrane protein, putative		0.128385	0.828042	-0.195436	TTHERM_00421060	TTHERM_00421060	9	9	9	35.1	35.1	35.1	31.284	0	98.955	1797700000	22	27.7	30.6	27.7	30.6	6	7	7	7	1
0	0	0	24683000		TTHERM_00328580;anaphase-promoting complex subunit 11 RING-H2 finger protein		0.0447212	∞	-0.196815	TTHERM_00328580	TTHERM_00328580	1	1	1	1	1	1	102.79	0	2.2553	33953000	1	0	1	0	1	0	1	0	1	1
536960000	256020000	471430016	220020000		TTHERM_00161060;40S ribosomal protein S12		0.0884304	0.871964	-0.203197	TTHERM_00161060	TTHERM_00161060	5	5	5	37.3	37.3	37.3	13.81	0	16.476	1183600000	15	29.4	28.6	29.4	28.6	4	3	4	3	1
528550016	714729984	531249984	536230016		TTHERM_00836690;M16 family peptidase, putative		0.34819	0.8586	-0.203597	TTHERM_00836690	TTHERM_00836690	11	11	11	28.4	28.4	28.4	52.971	0	28.24	1829200000	27	18	24.1	20.3	16.8	8	9	9	7	1
950259968	419340000	737200000	407420000		TTHERM_00384800;RNA recognition motif 1 in heterogeneous nuclear ribonucleoprotein hnRNP protein		0.0937142	0.835733	-0.203935	TTHERM_00384800;TTHERM_00384810	TTHERM_00384800	13	13	13	31.5	31.5	31.5	51.685	0	54.758	2075400000	27	15.8	14.5	15.8	24.6	6	7	6	10	2
423889984	383769984	398169984	304729984		TTHERM_00794110;NADP-dependent isocitrate dehydrogenase		0.38492	0.870292	-0.211508	TTHERM_00794110	TTHERM_00794110	10	10	10	29.5	29.5	29.5	47.211	0	25.424	1227100000	21	15.8	19.4	19.9	14.4	7	6	8	4	1
0	0	0	12294000		TTHERM_00293370;clathrin light chain		0.0846259	∞	-0.212254	TTHERM_00293370	TTHERM_00293370	2	2	2	11.8	11.8	11.8	26.603	0	17.508	24364000	3	0	6.1	11.8	6.1	0	1	2	1	1
0	0	31034000	0		TTHERM_00488350;coatomer subunit beta		0.0505229	∞	-0.213761	TTHERM_00488350	TTHERM_00488350	4	4	4	5.6	5.6	5.6	110.78	0	7.0286	48743000	5	0	1.2	4.4	1.2	0	1	3	1	1
0	34371000	0	52875000		TTHERM_00101500;Lon-related ATP-dependent protease, putative		0.0413236	1.53836	-0.217617	TTHERM_00101500	TTHERM_00101500	3	3	3	3.6	3.6	3.6	126.57	0	4.1855	57667000	2	0	3.6	0	3.6	0	3	0	3	1
7483899904	8472600064	6433299968	7282599936		TTHERM_00678360;AMP-binding enzyme family protein		0.644636	0.859581	-0.21829	TTHERM_00678360;TTHERM_00678370;TTHERM_00187190;TTHERM_01124100	TTHERM_00678360	36	36	36	61.8	61.8	61.8	73.943	0	297.26	24635000000	122	39.8	49.5	39.8	43.6	23	29	23	27	4
327369984	333180000	260130000	309150016		TTHERM_00051730;RNA recognition motif protein		0.65533	0.861827	-0.219842	TTHERM_00051730	TTHERM_00051730	16	16	16	25.3	25.3	25.3	87.104	0	69.196	950400000	30	9	10.9	11	19.5	6	8	7	12	1
0	0	0	32053000		TTHERM_00049450;Mov34/MPN/PAD-1 family: proteasomal regulatory protein rpn11 and signalosome complex protein		0.0671131	∞	-0.220387	TTHERM_00049450	TTHERM_00049450	2	2	2	6.3	6.3	6.3	35.108	0	3.3897	67785000	3	2.2	4.1	0	4.1	1	1	0	1	1
294080000	221120000	210580000	227260000		TTHERM_00283850;hypothetical protein		0.389317	0.849845	-0.221163	TTHERM_00283850	TTHERM_00283850	10	10	10	60.6	60.6	60.6	23.596	0	52.114	752980000	23	31.8	29.3	47.5	33.3	5	5	7	6	1
1349799936	1290400000	1024000000	1251200000		TTHERM_00079300;Pre-mRNA-processing-splicing factor 8		0.563071	0.861753	-0.221519	TTHERM_00079300	TTHERM_00079300	43	43	43	19.2	19.2	19.2	276.64	0	128.57	3830300000	94	8.7	12.9	11.6	13.1	22	27	24	28	1
0	52838000	0	60848000		TTHERM_00016060;short chain dehydrogenase reductase family protein, putative		0.0545438	1.1516	-0.222071	TTHERM_00016060	TTHERM_00016060	3	3	3	13.8	13.8	13.8	27.473	0	5.2008	124590000	7	3.8	13.8	3.8	13.8	1	3	1	3	1
1070200000	1163200000	780369984	1165900032		TTHERM_00659131;hypothetical protein		0.280332	0.871438	-0.226152	TTHERM_00659131	TTHERM_00659131	30	30	30	27.5	27.5	27.5	142.58	0	143.5	3180600000	58	13.5	19	15.7	21	13	18	16	22	1
620160000	720110016	546689984	596729984		TTHERM_00502380;peptidase M16 inactive domain protein		0.674697	0.853127	-0.226527	TTHERM_00502380	TTHERM_00502380	14	14	14	47	47	47	57.958	0	95.354	1863100000	36	21.2	32.9	17.7	36.6	7	11	7	11	1
1563600000	1498700032	1126800000	1517200000		TTHERM_00488340;60S ribosomal protein L18		0.393519	0.863403	-0.22747	TTHERM_00488340	TTHERM_00488340	10	10	10	25.8	25.8	25.8	25.417	0	60.573	4546500000	30	25.8	19.9	25.8	19.9	8	7	8	7	1
368940000	147000000	344940000	114150000		TTHERM_00267990;26S proteasome regulatory particle non-ATPase subunit		0.0733795	0.889813	-0.230963	TTHERM_00267990	TTHERM_00267990	7	7	7	27.2	27.2	27.2	36.679	0	21.798	838120000	17	21.3	15.1	18.5	15.1	5	4	4	4	1
5336800256	6484100096	4656200192	5376099840		TTHERM_00655820;translation elongation factor EF-1alpha		0.504754	0.848692	-0.233583	TTHERM_00655820	TTHERM_00655820	18	18	18	49.7	49.7	49.7	48.36	0	86.745	17575000000	73	35.9	27.6	44.1	27.6	14	11	15	11	1
187350000	99620000	115930000	116240000		TTHERM_00961950;RNA recognition motif protein		0.182145	0.809039	-0.234941	TTHERM_00961950	TTHERM_00961950	3	3	3	7.3	7.3	7.3	59.687	0	7.0623	425910000	8	7.3	4.7	7.3	4.7	3	2	3	2	1
1021100032	529220000	660150016	589449984		TTHERM_00193220;hypothetical protein		0.173154	0.806027	-0.236878	TTHERM_00193220	TTHERM_00193220	18	18	18	12.5	12.5	12.5	230.61	0	142.25	2252200000	37	7.3	6.5	7.8	7.1	10	9	10	8	1
0	0	0	78000000		TTHERM_00626980;transmembrane protein, putative		0.0417579	∞	-0.238268	TTHERM_00626980	TTHERM_00626980	1	1	1	14.6	14.6	14.6	11.943	0	3.582	225400000	4	14.6	14.6	14.6	14.6	1	1	1	1	1
0	111410000	0	90912000		TTHERM_00918500;cytochrome protein c1		0.0522261	0.816013	-0.239541	TTHERM_00918500	TTHERM_00918500	4	4	4	14.7	14.7	14.7	37.569	0	6.3905	332930000	6	6.3	9.4	6.3	12.5	2	2	2	3	1
3346299904	2215399936	2490099968	2129200000		TTHERM_00467660;40S ribosomal protein S24		0.278453	0.830555	-0.241809	TTHERM_00467660	TTHERM_00467660	10	10	10	59.1	59.1	59.1	17.092	0	87.93	8327600000	50	59.1	41.6	59.1	41.6	10	7	10	7	1
2954899968	2465600000	2564800000	2031399936		TTHERM_00782140;hypothetical protein		0.427374	0.847929	-0.241864	TTHERM_00782140;TTHERM_00782110;TTHERM_00782150	TTHERM_00782140	20	20	20	43.6	43.6	43.6	58.545	0	323.31	7843900000	54	19	33.7	30.3	33.7	9	16	12	16	3
0	0	0	12226000		TTHERM_00971800;hypothetical protein		0.178382	∞	-0.242029	TTHERM_00971800	TTHERM_00971800	3	3	3	10.3	10.3	10.3	43.201	0	5.5689	97896000	4	3.5	2.7	7.6	2.7	1	1	2	1	1
1466499968	1436099968	1082000000	1379100032		TTHERM_00011540;enoyl-(acyl carrier) reductase		0.533557	0.847895	-0.248553	TTHERM_00011540	TTHERM_00011540	13	13	13	33.7	33.7	33.7	27.771	0	91.116	4076800000	45	31	32.9	31	30.2	11	10	11	9	1
0	0	31599000	0		TTHERM_00660320;hypothetical protein		0.0408647	∞	-0.249723	TTHERM_00660320	TTHERM_00660320	2	2	2	12.9	12.9	12.9	35.188	0	37.912	88350000	4	7.8	5.2	7.8	5.2	1	1	1	1	1
464769984	370200000	415120000	292710016		TTHERM_00046480;phosphopyruvate hydratase		0.308128	0.847731	-0.250911	TTHERM_00046480	TTHERM_00046480	8	8	8	23.3	23.3	23.3	50.132	0	47.38	1236800000	25	16.8	19.8	16.8	16.4	6	6	6	5	1
0	25968000	0	76755000		TTHERM_00426260;hypothetical protein		0.0518095	2.95575	-0.251534	TTHERM_00426260	TTHERM_00426260	4	4	4	16.8	16.8	16.8	56.254	0	16.499	181310000	5	7.4	5.3	3.3	12.7	2	2	1	3	1
41130999808	23459000320	25277999104	26901000192		TTHERM_00434070;ribosomal protein S9 component of cytosolic 80S ribosome and 40S small subunit		0.222702	0.807849	-0.252411	TTHERM_00434070	TTHERM_00434070	19	19	19	52.1	52.1	52.1	27.9	0	72.629	90579000000	97	45.8	42.4	43.3	46.6	17	14	15	15	1
476540000	446900000	455100000	329400000		TTHERM_00402120;glutathione S-transferase		0.399781	0.849541	-0.253263	TTHERM_00402120	TTHERM_00402120	9	9	9	28	28	28	46.481	0	119.26	1359500000	25	18.8	23.9	23.2	23.9	6	7	7	7	1
317760000	451350016	281329984	358360000		TTHERM_00725970;group 1 family glycosyltransferase		0.305148	0.831728	-0.254256	TTHERM_00725970	TTHERM_00725970	22	22	22	13.9	13.9	13.9	213.76	0	57.056	1070600000	39	6.1	8.9	7.2	8.1	9	14	10	13	1
14545999872	22769000448	12730999808	18160001024		TTHERM_00420210;cytochrome b5-like heme/steroid-binding domain protein		0.226363	0.827844	-0.259293	TTHERM_00420210	TTHERM_00420210	21	21	21	77.6	77.6	77.6	24.392	0	323.31	52480000000	89	60.7	66.4	74.3	67.8	14	15	17	16	1
1346300032	989240000	819240000	1124800000		TTHERM_00526449;aldo/keto reductase family oxidoreductase		0.307655	0.832373	-0.265683	TTHERM_00526449	TTHERM_00526449	21	20	20	54	54	54	39.56	0	93.664	3444300000	54	33.3	46.6	33	46.6	13	14	12	15	1
0	0	0	23384000		TTHERM_000530789;protein transporter Sec61 alpha subunit		0.0847541	∞	-0.265879	TTHERM_000530789	TTHERM_000530789	2	1	1	3.8	2.3	2.3	53.627	0	2.4331	99816000	5	2.3	3.8	2.3	2.3	1	2	1	1	1
0	68742000	0	65701000		TTHERM_00579319;hypothetical protein		0.0391142	0.955762	-0.26727	TTHERM_00579319	TTHERM_00579319	6	6	6	6.9	6.9	6.9	125.71	0	24.509	107650000	8	1.2	3.5	1.2	5.7	1	3	1	5	1
118260000	141910000	95236000	121160000		TTHERM_00136360;26S protease regulatory subunit 6A		0.467773	0.831748	-0.270223	TTHERM_00136360	TTHERM_00136360	4	4	4	11	11	11	48.768	0	6.3962	352380000	8	5.9	11	5.9	11	2	4	2	4	1
0	0	0	33265000		TTHERM_00523000;Serine/Threonine kinase domain protein;TTHERM_00780910;Serine/Threonine kinase domain protein		0.101237	∞	-0.275233	TTHERM_00523000;TTHERM_00780910	TTHERM_00523000;TTHERM_00780910	1	1	1	1.6	1.6	1.6	69.432	0	1.9356	75976000	3	1.6	1.6	1.6	1.6	1	1	1	1	2
0	0	0	15407000		TTHERM_00406670;peptidase family S49 protein		0.55506	∞	-0.276299	TTHERM_00406670	TTHERM_00406670	1	1	1	3.9	3.9	3.9	32.329	0	2.5826	31099000	3	3.9	3.9	0	3.9	1	1	0	1	1
0	26163000	0	39661000		TTHERM_00334360;enoyl-(acyl carrier) reductase		0.0948063	1.51592	-0.277424	TTHERM_00334360	TTHERM_00334360	4	4	4	15.3	15.3	15.3	31.059	0	7.5439	95627000	6	4.4	6.5	4.4	10.9	1	2	1	3	1
0	0	38346000	0		TTHERM_00713140;translationally-controlled tumor-like protein		0.135	∞	-0.279815	TTHERM_00713140	TTHERM_00713140	2	2	2	13	13	13	19.192	0	2.3175	100150000	3	5.3	7.7	5.3	7.7	1	1	1	1	1
0	54139000	0	66146000		TTHERM_00145210;zinc-binding dehydrogenase family oxidoreductase		0.118234	1.22178	-0.279974	TTHERM_00145210	TTHERM_00145210	3	3	3	8.9	8.9	8.9	39.948	0	3.8401	147530000	4	3.9	8.9	0	5.8	1	3	0	2	1
11978999808	7423000064	7618899968	7913699840		TTHERM_00137990;oxidoreductase, putative		0.298149	0.800567	-0.280252	TTHERM_00137990	TTHERM_00137990	40	40	40	74.4	74.4	74.4	54.833	0	323.31	28265000000	154	74.2	59.6	71.5	59.8	38	25	33	26	1
164820000	169120000	149060000	126760000		TTHERM_00469080;hypothetical protein		0.849845	0.825957	-0.280473	TTHERM_00469080	TTHERM_00469080	6	6	6	12	12	12	84.465	0	42.422	468820000	15	4.6	8.3	8.3	8.3	2	4	4	4	1
2234400000	2159399936	1892400000	1726899968		TTHERM_00487090;fructose-bisphosphate aldolase		1.24046	0.823729	-0.281058	TTHERM_00487090	TTHERM_00487090	19	19	19	57.9	57.9	57.9	38.598	0	105.24	6207500000	49	28.4	43.3	34.3	37.4	10	14	10	15	1
990240000	584200000	570240000	685480000		TTHERM_00571650;hypothetical protein		0.255184	0.797566	-0.282779	TTHERM_00571650	TTHERM_00571650	14	14	14	55.3	55.3	55.3	36.327	0	63.334	2171000000	35	35.1	36.3	27.3	36.3	8	10	8	10	1
0	83976000	0	172270000		TTHERM_00787360;TATA box-binding protein associated factor		0.0397241	2.05142	-0.284772	TTHERM_00787360	TTHERM_00787360	8	8	8	14.4	14.4	14.4	61.53	0	30.621	495610000	15	11.9	8.8	7.3	6.3	7	4	5	3	1
2796600064	1200000000	1657100032	1332099968		TTHERM_00773330;40S ribosomal protein S13		0.168159	0.747936	-0.302173	TTHERM_00773330	TTHERM_00773330	10	10	10	54.2	54.2	54.2	17.585	0	33.916	5688700000	43	47.7	43.1	48.4	43.1	8	8	9	8	1
0	0	0	53581000		TTHERM_00225860;C2 domain protein		0.087732	∞	-0.303726	TTHERM_00225860	TTHERM_00225860	1	1	1	3.4	3.4	3.4	32.542	0	2.3341	73668000	2	0	3.4	0	3.4	0	1	0	1	1
0	38074000	0	27012000		TTHERM_00925340;lipid A-disaccharide synthase		0.269848	0.709461	-0.303801	TTHERM_00925340	TTHERM_00925340	3	3	3	5.8	5.8	5.8	59.233	0	4.6167	74428000	6	1.9	3.9	1.9	5.8	1	2	1	3	1
0	0	0	16489000		TTHERM_00632821;cell cycle control protein, G10 family protein		0.334036	∞	-0.310099	TTHERM_00632821	TTHERM_00632821	2	2	2	12	12	12	17.671	0	3.4659	10247000	3	4.7	7.3	0	7.3	1	1	0	1	1
0	0	0	19906000		TTHERM_00105270;hypothetical protein		0.0679857	∞	-0.310688	TTHERM_00105270	TTHERM_00105270	2	2	2	3.7	3.7	3.7	105.3	0	7.7642	72998000	3	2.4	1.3	0	1.3	1	1	0	1	1
68479000	0	83574000	0		TTHERM_01345820;coatomer alpha subunit, putative		0.0635908	1.22043	-0.312057	TTHERM_01345820	TTHERM_01345820	3	3	3	3.1	3.1	3.1	140.68	0	6.9214	154750000	5	2.4	0	3.1	0.8	2	0	3	1	1
171650000	190420000	142200000	148640000		TTHERM_000481318;EPI21 protein		1.21513	0.80327	-0.314456	TTHERM_000481318;TTHERM_00481300	TTHERM_000481318	4	4	4	12.1	12.1	12.1	42.735	0	15.837	500020000	9	9.9	12.1	7.8	7	3	4	2	3	2
11192000512	6161500160	7147500032	6219899904		TTHERM_01386050;40S ribosomal protein S5		0.261109	0.7703	-0.316673	TTHERM_01386050	TTHERM_01386050	17	17	17	69	69	69	22.476	0	139.05	25811000000	90	68.5	59	63.5	58.5	15	11	13	11	1
745260032	409760000	553470016	354800000		TTHERM_00274500;aldo/keto reductase family oxidoreductase		0.212094	0.786367	-0.318506	TTHERM_00274500;TTHERM_00476470	TTHERM_00274500	17	9	9	58.1	31.1	31.1	34.284	0	100.69	1668700000	22	53.4	45.9	48.6	45.9	13	14	13	14	2
15598000128	15393000448	11002999808	14030000128		TTHERM_00147610;phosphatidylinositol 3- and 4-kinase family protein		0.675256	0.807751	-0.318613	TTHERM_00147610;TTHERM_00147600	TTHERM_00147610	119	119	119	44	44	44	290.48	0	323.31	43714000000	388	36.6	37.9	34.9	33.2	96	90	84	81	2
0	0	44099000	0		TTHERM_00112550;pyridine-binding domain transketolase		0.0598247	∞	-0.323372	TTHERM_00112550	TTHERM_00112550	1	1	1	2.3	2.3	2.3	71.603	0	2.4245	85809000	2	2.3	2.3	2.3	0	1	1	1	0	1
0	0	0	22778000		TTHERM_00548090;hypothetical protein		0.121361	∞	-0.323729	TTHERM_00548090	TTHERM_00548090	1	1	1	1.2	1.2	1.2	104.17	0	3.1715	25841000	2	0	0	1.2	1.2	0	0	1	1	1
817699968	266860000	434929984	318380000		TTHERM_00578640;60S ribosomal protein L13		0.134682	0.694577	-0.328062	TTHERM_00578640	TTHERM_00578640	8	8	8	20.9	20.9	20.9	23.337	0	13.173	1540100000	20	20.9	18.4	20.9	18.4	7	4	6	4	1
2829199872	2730800128	2902799872	1688600064		TTHERM_00297140;60S ribosomal protein L23		0.309635	0.825791	-0.328222	TTHERM_00297140	TTHERM_00297140	9	9	9	53.9	53.9	53.9	14.879	0	49.596	8313100000	41	53.9	51.8	52.5	51.8	9	7	8	7	1
0	57691000	0	33108000		TTHERM_00339990;aldo/keto reductase family oxidoreductase		0.062519	0.573885	-0.328519	TTHERM_00339990	TTHERM_00339990	5	5	5	20.4	20.4	20.4	37.635	0	14.94	209820000	9	10.5	7.4	13	7.4	2	2	3	2	1
0	178770000	0	235550000		TTHERM_01015930;hypothetical protein		0.0484561	1.31761	-0.330036	TTHERM_01015930	TTHERM_01015930	10	10	10	25.8	25.8	25.8	57.111	0	54.977	692210000	22	12.1	9.6	19.1	13.1	5	3	8	4	1
0	0	0	18586000		TTHERM_00268000;hypothetical protein		0.634711	∞	-0.332815	TTHERM_00268000	TTHERM_00268000	2	2	2	8.7	8.7	8.7	35.366	0	5.1553	22405000	2	0	4.5	4.2	8.7	0	1	1	2	1
161810000	0	124450000	0		TTHERM_01197120;DEAD/DEAH-box helicase		0.0316047	0.769112	-0.334745	TTHERM_01197120	TTHERM_01197120	6	6	6	21.3	21.3	21.3	45.439	0	10.058	365900000	13	12.8	8.3	16.8	8	3	3	4	3	1
0	0	56664000	0		TTHERM_00534100;peptidase family S49 protein		0.0605356	∞	-0.338838	TTHERM_00534100	TTHERM_00534100	1	1	1	4.8	4.8	4.8	28.281	0.0024242	1.8146	71765000	2	0	4.8	4.8	0	0	1	1	0	1
1195399936	726840000	701489984	773939968		TTHERM_00706300;ribosomal protein S9		0.345157	0.767558	-0.339208	TTHERM_00706300	TTHERM_00706300	8	8	8	28.6	28.6	28.6	26.169	0	21.719	2838700000	19	23.8	17.2	25.1	17.2	5	4	7	4	1
132710000	0	171210000	0		TTHERM_00721150;60S ribosomal protein L7		0.0347576	1.29011	-0.339336	TTHERM_00721150	TTHERM_00721150	6	6	6	21.8	21.8	21.8	27.614	0	9.5085	319190000	11	21.8	4.2	21.8	4.2	5	1	5	1	1
0	0	27074000	0		TTHERM_00420930;mhck/ef2 kinase domain protein		0.166839	∞	-0.343301	TTHERM_00420930	TTHERM_00420930	3	3	3	3	3	3	134.51	0	5.0324	97442000	3	1.2	0.9	1.2	1.8	1	1	1	2	1
3517400064	1822200064	2319000064	1712000000		TTHERM_00487140;60S ribosomal protein L28		0.239255	0.754925	-0.345504	TTHERM_00487140	TTHERM_00487140	7	7	7	29.3	29.3	29.3	20.972	0	35.522	7705100000	25	29.3	26.6	26.6	26.6	7	6	6	6	1
223350000	212350000	149080000	196800000		TTHERM_00601860;hypothetical protein		0.636521	0.793849	-0.346467	TTHERM_00601860	TTHERM_00601860	3	3	3	28.1	28.1	28.1	12.965	0	14.81	602830000	9	28.1	28.1	28.1	28.1	3	3	3	3	1
235010000	240220000	183590000	186780000		TTHERM_00446090;26S proteasome non-ATPase regulatory subunit 3, putative		2.50673	0.779349	-0.359626	TTHERM_00446090	TTHERM_00446090	12	12	12	26.1	26.1	26.1	56.961	0	21.202	650550000	22	12.2	14.9	16.1	14.9	6	7	7	7	1
0	395760000	0	361120000		TTHERM_00999090;scramblase family protein		0.036641	0.912472	-0.361847	TTHERM_00999090;TTHERM_00879310	TTHERM_00999090	6	6	6	31.2	31.2	31.2	31.865	0	29.385	510240000	12	0	31.2	0	21.4	0	6	0	4	2
914969984	494750016	700640000	389780000		TTHERM_00475140;protein disulfide-isomerase		0.213028	0.773501	-0.364546	TTHERM_00475140;TTHERM_01006550	TTHERM_00475140	16	16	16	41	41	41	53.809	0	90.999	2031500000	38	28.7	22.9	25.8	20.8	11	8	10	8	2
522550016	235760000	263550000	281489984		TTHERM_00227270;60S ribosomal protein L22, putative		0.228899	0.718756	-0.365865	TTHERM_00227270	TTHERM_00227270	6	6	6	50.8	50.8	50.8	13.78	0	16.056	1004700000	14	33.9	39.8	33.1	39.8	4	4	3	4	1
765840000	631889984	549280000	528849984		TTHERM_00266330;aldo/keto reductase family oxidoreductase		0.916515	0.771344	-0.368158	TTHERM_00266330	TTHERM_00266330	13	13	13	44.4	44.4	44.4	34.543	0	42.878	1979200000	38	38.6	39	35.3	33.6	9	9	10	8	1
549040000	370769984	381440000	320280000		TTHERM_00526310;aldo/keto reductase family oxidoreductase		0.447667	0.762897	-0.368322	TTHERM_00526310;TTHERM_00526340	TTHERM_00526310	8	8	8	29.1	29.1	29.1	34.371	0	18.78	1259900000	20	20.7	21.1	13.7	21.1	5	6	3	6	2
202540000	0	203940000	0		TTHERM_01129660;60S ribosomal protein L36		0.041372	1.00691	-0.381166	TTHERM_01129660	TTHERM_01129660	3	3	3	17.1	17.1	17.1	18.249	0	4.4577	685220000	8	12	17.1	12	17.1	2	3	2	3	1
0	0	0	49832000		TTHERM_000549639;small nuclear ribonucleoprotein		0.0840157	∞	-0.382017	TTHERM_000549639	TTHERM_000549639	2	2	2	22.8	22.8	22.8	9.0855	0	7.0578	51681000	4	0	11.4	22.8	11.4	0	1	2	1	1
25106999296	12197000192	16332000256	11034999808		TTHERM_00131110;40S ribosomal protein S18, putative		0.232934	0.733621	-0.382414	TTHERM_00131110	TTHERM_00131110	18	18	18	69.7	69.7	69.7	17.765	0	240.2	53128000000	89	69.7	61.3	67.1	61.3	17	11	16	12	1
10624000000	650899968	4919399936	826329984		TTHERM_00569210;glutathione S-transferase, amine-terminal domain protein		0.0519049	0.509604	-0.383245	TTHERM_00569210	TTHERM_00569210	3	2	2	11.4	6.9	6.9	23.498	0	9.1308	14572000000	21	11.4	11.4	11.4	11.4	3	2	3	3	1
0	0	0	27618000		TTHERM_00979780;pyruvate dehydrogenase E1 beta subunit		0.150396	∞	-0.384952	TTHERM_00979780	TTHERM_00979780	2	2	2	9.3	9.3	9.3	36.098	0	3.0252	153000000	3	3.3	6	3.3	6	1	1	1	1	1
0	0	17247000	0		TTHERM_00529660;splicing factor 3B subunit 1		0.138445	∞	-0.385455	TTHERM_00529660	TTHERM_00529660	1	1	1	1.2	1.2	1.2	137.27	0	3.0247	32791000	3	1.2	1.2	1.2	0	1	1	1	0	1
603889984	519409984	495169984	370070016		TTHERM_00266390;40S ribosomal protein S15		0.614688	0.770266	-0.387719	TTHERM_00266390	TTHERM_00266390	7	7	7	43.1	43.1	43.1	15.873	0	62.216	1612000000	28	30.6	31.2	30.6	31.2	5	4	5	4	1
3727600128	2310799872	2380300032	2090499968		TTHERM_00242260;peroxisomal acyl-CoA oxidase		0.416287	0.740395	-0.395824	TTHERM_00242260	TTHERM_00242260	28	28	28	40.3	40.3	40.3	78.673	0	147.33	8485800000	84	30.2	30.8	33.4	30.8	20	18	21	18	1
37553000	0	0	0		TTHERM_00204130;hypothetical protein		0.43365	ND	-0.398816	TTHERM_00204130	TTHERM_00204130	3	3	3	2.6	2.6	2.6	150.17	0	4.5481	45611000	3	2.6	0	0.9	0	3	0	1	0	1
14659999744	21433999360	11724000256	15402000384		TTHERM_00220710;quinoid dihydropteridine reductase, putative		0.446217	0.751538	-0.399603	TTHERM_00220710	TTHERM_00220710	17	17	17	85.8	85.8	85.8	25.076	0	323.31	52308000000	134	85.4	84.5	79	84.5	15	12	14	12	1
906220032	1235100032	896670016	711190016		TTHERM_001085712;transmembrane protein, putative		0.548194	0.750873	-0.405802	TTHERM_001085712	TTHERM_001085712	9	9	9	23.9	23.9	23.9	60.191	0	170.89	3016100000	30	19.7	14.5	21.4	12	7	6	8	5	1
0	0	0	66912000		TTHERM_00569430;hypothetical protein		0.0802301	∞	-0.407569	TTHERM_00569430;TTHERM_00249740;TTHERM_00249730	TTHERM_00569430	3	3	3	25.9	25.9	25.9	14.827	0	9.3897	96168000	5	12.9	8.6	12.9	21.6	1	1	1	2	3
0	0	23762000	0		TTHERM_00623050;thioredoxin		0.238206	∞	-0.408484	TTHERM_00623050	TTHERM_00623050	2	2	2	35.5	35.5	35.5	12.838	0	9.3854	80648000	4	35.5	0	25.5	10	2	0	1	1	1
630510016	1237699968	553009984	796499968		TTHERM_00117590;eukaryotic porin protein		0.272855	0.722355	-0.412564	TTHERM_00117590	TTHERM_00117590	10	10	10	45.6	45.6	45.6	34.544	0	54.754	2345800000	31	17.2	45.6	17.2	45.6	4	10	4	10	1
0	80325000	0	40985000		TTHERM_00443100;eukaryotic translation initiation factor 3 subunit B, putative		0.0919766	0.51024	-0.413589	TTHERM_00443100	TTHERM_00443100	5	5	5	9.1	9.1	9.1	85.967	0	11.201	193480000	9	5.2	3.5	3.8	6.1	3	2	2	3	1
22192000	0	0	0		TTHERM_00277190;ubiquitin family protein		0.194884	ND	-0.420422	TTHERM_00277190	TTHERM_00277190	1	1	1	10.5	10.5	10.5	22.741	0	4.9619	17828000	1	10.5	0	0	0	1	0	0	0	1
0	0	0	24968000		TTHERM_00046170;transmembrane protein, putative		0.0888208	∞	-0.420471	TTHERM_00046170	TTHERM_00046170	1	1	1	8.7	8.7	8.7	12.768	0	2.7982	62313000	3	8.7	8.7	0	8.7	1	1	0	1	1
71805001728	22774999040	43154001920	21145999360		TTHERM_00569200;glutathione S-transferase, amine-terminal domain protein		0.149889	0.679848	-0.420828	TTHERM_00569200;TTHERM_00569160	TTHERM_00569200	26	26	25	86.1	86.1	81.6	23.135	0	318.44	131760000000	167	86.1	69.2	83.6	69.2	24	19	22	19	2
54185000	0	43579000	0		TTHERM_00649410;hypothetical protein		0.0873813	0.804263	-0.421401	TTHERM_00649410	TTHERM_00649410	3	3	3	13.5	13.5	13.5	32.77	0	8.6276	127180000	8	13.5	6.2	10.4	3.1	3	2	2	1	1
0	78332000	0	72688000		TTHERM_00787250;glutamate/leucine/phenylalanine/valine dehydrogenase		0.111303	0.927948	-0.424199	TTHERM_00787250	TTHERM_00787250	4	4	4	11.2	11.2	11.2	55.628	0	11.897	179780000	6	6.2	5.4	8	5.4	2	2	3	2	1
32808000	0	0	0		TTHERM_00046740;hypothetical protein		0.129002	ND	-0.426054	TTHERM_00046740	TTHERM_00046740	1	1	1	0.6	0.6	0.6	315.41	0.0023866	1.7459	26357000	1	0.6	0	0	0	1	0	0	0	1
0	0	6513200	0		TTHERM_00118600;pyruvate kinase complex alpha subunit		0.245502	∞	-0.426215	TTHERM_00118600	TTHERM_00118600	2	2	2	3.4	3.4	3.4	54.812	0	2.7273	6513200	1	0	0	3.4	3.2	0	0	1	1	1
0	78373000	0	83274000		TTHERM_00143660;histone H2A;TTHERM_00316500;histone H2B.1;TTHERM_00790790;histone H2A		0.0615255	1.06253	-0.427343	TTHERM_00143660;TTHERM_00316500;TTHERM_00790790	TTHERM_00143660;TTHERM_00316500;TTHERM_00790790	2	2	2	11	11	11	15.315	0	2.8421	283060000	6	6.2	11	6.2	11	1	2	1	2	3
3937200128	2851300096	2405499904	2579399936		TTHERM_00079200;oxidoreductase (short-chain dehydrogenase family)		0.668876	0.734315	-0.42771	TTHERM_00079200	TTHERM_00079200	18	18	18	53.4	53.4	53.4	34.13	0	92.035	9668500000	55	47.3	45.4	47.6	39.6	14	12	14	11	1
0	88534000	0	126480000		TTHERM_00387120;hypothetical protein		0.0488922	1.4286	-0.428552	TTHERM_00387120	TTHERM_00387120	3	3	3	50	50	50	7.0269	0	5.5146	142380000	5	0	50	0	50	0	3	0	3	1
0	74304000	0	74478000		TTHERM_00535220;ubiquitin carboxy-terminal hydrolase		0.0931949	1.00234	-0.429021	TTHERM_00535220	TTHERM_00535220	6	6	6	8.5	8.5	8.5	110.29	0	19.447	166760000	10	4	5.3	1.2	5.1	2	4	1	4	1
192220000	0	118350000	0		TTHERM_00128290;hypothetical protein		0.0485405	0.615701	-0.431708	TTHERM_00128290	TTHERM_00128290	5	5	5	8.5	8.5	8.5	147.14	0	76.069	394150000	10	4.8	1.5	2.9	5.2	3	1	2	3	1
0	0	0	31186000		TTHERM_000287919;hypothetical protein		0.112129	∞	-0.438714	TTHERM_000287919	TTHERM_000287919	2	2	2	33.7	33.7	33.7	11.013	0	11.948	94996000	5	16.9	33.7	16.9	33.7	1	2	1	2	1
0	0	0	58481000		TTHERM_00433680;Cwf15/CWC15 cell cycle control protein		0.0932636	∞	-0.447216	TTHERM_00433680	TTHERM_00433680	2	2	2	8.7	8.7	8.7	34.665	0	15.52	64401000	5	8.7	4.7	4.7	4.7	2	1	1	1	1
1395699968	2009799936	1128499968	1337100032		TTHERM_00691940;dual-specificity kinase domain protein		0.57994	0.724005	-0.447264	TTHERM_00691940;TTHERM_00189460;TTHERM_00585040	TTHERM_00691940	26	26	26	40	40	40	69.861	0	143.29	4541600000	78	29.1	31.8	33.6	27.7	18	19	21	16	3
126480000	186350000	105190000	120510000		TTHERM_00125530;hypothetical protein		0.568483	0.721478	-0.447387	TTHERM_00125530	TTHERM_00125530	8	8	8	11.2	11.2	11.2	75.611	0	44.281	398290000	13	6.5	7.6	6.6	6.2	4	5	4	4	1
0	107870000	0	173730000		TTHERM_00194050;myosin head protein		0.0630202	1.61055	-0.46192	TTHERM_00194050	TTHERM_00194050	7	7	7	4.4	4.4	4.4	210.36	0	21.421	229340000	10	0.7	2.6	0.7	4.4	1	4	1	7	1
1219500032	275100000	642950016	272910016		TTHERM_00561680;ribosomal protein L35		0.129445	0.612779	-0.467522	TTHERM_00561680	TTHERM_00561680	6	6	6	32.3	32.3	32.3	14.196	0	24.257	1920500000	12	32.3	24.2	19.4	24.2	5	3	3	3	1
24113000	0	0	0		TTHERM_00148870;transmembrane protein, putative		0.24193	ND	-0.470695	TTHERM_00148870	TTHERM_00148870	1	1	1	1.1	1.1	1.1	114.89	0.0058685	1.6346	19372000	1	1.1	0	0	0	1	0	0	0	1
0	0	0	53046000		TTHERM_00194530;ribosomal protein S18		0.160331	∞	-0.480973	TTHERM_00194530	TTHERM_00194530	4	4	4	10.6	10.6	10.6	63.785	0	5.7157	83685000	5	0	2.6	4.2	8.9	0	1	2	3	1
467030016	314649984	378140000	199290000		TTHERM_00896100;FAD-dependent pyridine nucleotide-disulfide oxidoreductase		0.329347	0.738704	-0.481737	TTHERM_00896100	TTHERM_00896100	7	7	7	25.6	25.6	25.6	47.853	0	64.964	1051100000	16	8.4	25.6	10	21.3	2	7	3	5	1
5297299968	2033400064	3228000000	1708199936		TTHERM_00575360;glutathione S-transferase zeta		0.208169	0.67336	-0.483016	TTHERM_00575360;TTHERM_00575390	TTHERM_00575360	12	12	12	45	45	45	25.208	0	74.454	10065000000	48	45	37.3	43.6	37.3	12	7	11	7	2
0	0	25279000	0		TTHERM_00390040;eukaryotic translation initiation factor 2 gamma subunit		0.193909	∞	-0.483743	TTHERM_00390040	TTHERM_00390040	2	2	2	4.2	4.2	4.2	66.215	0.0012195	1.8542	25279000	2	0	0	4.2	0	0	0	2	0	1
14657999872	14581000192	9217500160	11838000128		TTHERM_00274520;aldo/keto reductase family oxidoreductase		0.938794	0.720117	-0.484953	TTHERM_00274520	TTHERM_00274520	23	23	15	77	77	56.1	33.989	0	323.31	39942000000	109	74.7	65.2	66.9	62.5	19	18	19	17	1
0	0	43856000	0		TTHERM_00578940;26S proteasome non-ATPase regulatory subunit		0.0748292	∞	-0.488683	TTHERM_00578940	TTHERM_00578940	2	2	2	4.9	4.9	4.9	51.011	0	3.6132	118530000	2	2.3	2.3	4.9	2.3	1	1	2	1	1
77585000	0	68425000	0		TTHERM_01169430;peptidase C39 family protein;TTHERM_01169370;peptidase C39 family protein		0.101757	0.881936	-0.493908	TTHERM_01169430;TTHERM_01169370	TTHERM_01169430;TTHERM_01169370	2	2	2	11.2	11.2	11.2	19.876	0	32.178	146040000	3	11.2	0	11.2	7.5	2	0	2	1	2
0	0	17763000	0		TTHERM_00361450;fatty-acid amide hydrolase;TTHERM_00361400;fatty-acid amide hydrolase		0.163045	∞	-0.495182	TTHERM_00361450;TTHERM_00361400	TTHERM_00361450;TTHERM_00361400	1	1	1	2.6	2.6	2.6	70.076	0	4.0704	17763000	1	0	0	2.6	0	0	0	1	0	2
0	0	0	19055000		TTHERM_01122730;von willebrand factor type A domain protein		0.0915018	∞	-0.50026	TTHERM_01122730	TTHERM_01122730	1	1	1	2.8	2.8	2.8	56.517	0.0012255	1.8717	11841000	1	0	0	0	2.8	0	0	0	1	1
45258000	0	55880000	0		TTHERM_00529580;kelch motif protein		0.090528	1.2347	-0.502544	TTHERM_00529580	TTHERM_00529580	3	3	3	6.7	6.7	6.7	65.256	0	6.136	125710000	4	4	2.7	4	2.7	2	1	2	1	1
879449984	718120000	401560000	776209984		TTHERM_00365340;transitional endoplasmic reticulum ATPase, putative		0.383549	0.737226	-0.509382	TTHERM_00365340	TTHERM_00365340	22	22	22	32.9	32.9	32.9	88.514	0	84.378	2011500000	45	17.1	25.9	12.4	26.5	10	16	8	17	1
208380000	195750000	163790000	122330000		TTHERM_00628390;transmembrane protein, putative		0.853377	0.70799	-0.512802	TTHERM_00628390	TTHERM_00628390	5	5	5	15.9	15.9	15.9	36.308	0	49.188	528880000	11	8.8	11.6	11.6	8.8	3	4	3	3	1
645870016	743859968	476729984	494209984		TTHERM_00016280;zinc-binding dehydrogenase family oxidoreductase		1.40454	0.698654	-0.513988	TTHERM_00016280	TTHERM_00016280	9	9	9	29.8	29.8	29.8	38.519	0	31.499	1790800000	26	19.4	29.2	25.1	29.2	5	8	6	8	1
11882999808	10396000256	7908499968	7637700096		TTHERM_00160810;FAD/FMN-binding family oxidoreductase		1.45199	0.697796	-0.516123	TTHERM_00160810;TTHERM_00069540;TTHERM_00842650	TTHERM_00160810	29	29	23	67.1	67.1	58.7	43.224	0	323.31	30052000000	98	47.2	45.7	57.4	44.4	21	18	23	18	3
2441100032	1089500032	1096400000	1185400064		TTHERM_00823670;40S ribosomal protein S19		0.327739	0.646292	-0.516525	TTHERM_00823670	TTHERM_00823670	8	8	8	51	51	51	17.739	0	49.808	4791100000	33	44.5	45.2	44.5	45.2	7	7	7	7	1
0	75455000	0	61437000		TTHERM_00688500;calcium-translocating P-type ATPase, PMCA-type protein		0.184891	0.81422	-0.518131	TTHERM_00688500	TTHERM_00688500	2	2	2	2.5	2.5	2.5	116.18	0	3.4504	91662000	4	0	2.5	1.1	2.5	0	2	1	2	1
16606000	0	0	0		TTHERM_00188630;JAB1/Mov34/MPN/PAD-1 ubiquitin protease		0.50743	ND	-0.521485	TTHERM_00188630	TTHERM_00188630	1	1	1	6.7	6.7	6.7	34.168	0	3.4283	13341000	1	6.7	0	0	0	1	0	0	0	1
0	0	16914000	0		TTHERM_00147560;proteasome subunit beta type protein		0.322018	∞	-0.521795	TTHERM_00147560	TTHERM_00147560	1	1	1	6.3	6.3	6.3	21.425	0	2.0538	16914000	1	0	0	6.3	0	0	0	1	0	1
0	43130000	0	69498000		TTHERM_00305630;hypothetical protein		0.0960433	1.61136	-0.523217	TTHERM_00305630	TTHERM_00305630	5	5	5	2.9	2.9	2.9	228.89	0	13.91	89299000	9	1.2	1.9	1.2	2.3	2	3	2	4	1
0	0	43045000	0		TTHERM_00703950;hypothetical protein		0.10869	∞	-0.527247	TTHERM_00703950	TTHERM_00703950	4	4	4	5.5	5.5	5.5	108.62	0	11.858	186180000	7	3	1.8	3.1	2.9	2	1	2	2	1
0	106910000	0	264140000		TTHERM_00426320;SCF ubiquitin ligase complex protein		0.073266	2.47068	-0.531155	TTHERM_00426320	TTHERM_00426320	5	5	5	34.3	34.3	34.3	18.972	0	18.761	240560000	8	0	21.7	5.4	34.3	0	3	1	5	1
0	63290000	0	35592000		TTHERM_00462870;eukaryotic aspartyl protease		0.0884567	0.562364	-0.531876	TTHERM_00462870	TTHERM_00462870	8	8	8	23.4	23.4	23.4	57.209	0	12.587	184030000	8	4.4	12.8	10.6	9.1	2	3	5	2	1
0	100160000	0	66696000		TTHERM_01125120;hypothetical protein		0.117502	0.665895	-0.532946	TTHERM_01125120	TTHERM_01125120	3	3	3	18.4	18.4	18.4	34.477	0	84.03	124760000	6	0	15.9	13.5	11	0	2	2	1	1
0	0	0	14980000		TTHERM_00975380;actin		1.78839	∞	-0.540958	TTHERM_00975380	TTHERM_00975380	1	1	1	2.3	2.3	2.3	50.855	0.0059032	1.6638	28777000	3	0	2.3	2.3	2.3	0	1	1	1	1
546950016	405520000	253430000	411300000		TTHERM_000338239;60S ribosomal protein L18		0.500529	0.697901	-0.544703	TTHERM_000338239;TTHERM_00494140	TTHERM_000338239	7	7	7	38.1	38.1	38.1	20.589	0	47.332	1248100000	14	23.8	32	23.8	26.5	3	5	3	5	2
0	0	28950000	0		TTHERM_00760310;papain family cysteine protease		0.182299	∞	-0.544876	TTHERM_00760310	TTHERM_00760310	1	1	1	2.7	2.7	2.7	36.404	0	2.136	46433000	1	2.7	0	2.7	0	1	0	1	0	1
0	253420000	0	82753000		TTHERM_00068120;hypothetical protein		0.0721027	0.326545	-0.547099	TTHERM_00068120	TTHERM_00068120	2	2	2	14.1	14.1	14.1	17.32	0	4.0711	301220000	5	6	14.1	6	14.1	1	2	1	2	1
0	184120000	0	188410000		TTHERM_00382380;AMP-binding enzyme family protein		0.0605394	1.0233	-0.547455	TTHERM_00382380	TTHERM_00382380	9	9	9	16.1	16.1	16.1	74.685	0	14.995	478950000	17	6.8	9.6	6.8	12.2	3	6	3	7	1
0	0	0	30811000		TTHERM_00550720;ubiquitin-conjugating enzyme		0.192991	∞	-0.552979	TTHERM_00550720	TTHERM_00550720	2	2	2	23.2	23.2	23.2	17.588	0	14.228	37853000	3	11.3	11.9	0	11.9	1	1	0	1	1
462600000	493860000	310729984	338310016		TTHERM_000133669;ubiquinone/menaquinone biosynthesis methyltransferase ubiE		1.73124	0.678586	-0.55993	TTHERM_000133669	TTHERM_000133669	9	9	9	34.2	34.2	34.2	33.896	0	60.564	1279700000	22	20.8	31.2	16.8	13.8	5	6	4	3	1
0	0	0	24488000		TTHERM_01211800;hypothetical protein		0.278089	∞	-0.561546	TTHERM_01211800	TTHERM_01211800	2	2	2	21.1	21.1	21.1	15.726	0	2.471	26382000	1	0	21.1	0	21.1	0	2	0	2	1
0	0	27990000	0		TTHERM_00820670;hypothetical protein		0.190471	∞	-0.56557	TTHERM_00820670	TTHERM_00820670	3	3	3	6	6	6	77.052	0	5.3501	63609000	4	1.7	2.9	3.1	2.9	1	1	2	1	1
205860000	640569984	205750000	290329984		TTHERM_01528510;hypothetical protein		0.241741	0.586085	-0.571217	TTHERM_01528510	TTHERM_01528510	9	9	9	49.5	49.5	49.5	31.63	0	94.241	982890000	16	9.5	49.5	24.9	34.1	2	9	4	6	1
1354499968	816800000	845009984	590550016		TTHERM_00382330;hypothetical protein		0.484579	0.661152	-0.574323	TTHERM_00382330	TTHERM_00382330	16	16	16	51.5	51.5	51.5	39.137	0	65.509	2921900000	38	39.6	34.5	43.6	30.5	13	10	12	9	1
1584700032	532760000	499649984	760350016		TTHERM_00241740;thioredoxin domain protein		0.248103	0.595053	-0.576021	TTHERM_00241740	TTHERM_00241740	8	8	8	92.9	92.9	92.9	12.393	0	193.6	2691000000	27	85	87.6	72.6	87.6	7	7	6	7	1
0	100370000	0	89708000		TTHERM_01179780;casein kinase		0.122072	0.893773	-0.582328	TTHERM_01179780	TTHERM_01179780	4	4	4	16.1	16.1	16.1	38.861	0	21.617	228230000	10	6.7	9.4	10	9.4	1	3	2	3	1
0	0	0	58654000		TTHERM_00971690;diacylglycerol acyltransferase		0.30717	∞	-0.583155	TTHERM_00971690	TTHERM_00971690	4	4	4	16.4	16.4	16.4	35.002	0	8.7448	47258000	8	0	16.4	4.3	12.1	0	4	1	3	1
76197000	157510000	90070000	58785000		TTHERM_00289380;hypothetical protein		0.362775	0.63693	-0.590305	TTHERM_00289380	TTHERM_00289380	4	4	4	24.6	24.6	24.6	21.745	0	8.1564	293320000	11	12.3	24.6	12.3	9.5	2	4	2	2	1
0	0	0	10063000		TTHERM_00760630;Pre-rRNA processing protein, putative		0.555902	∞	-0.592433	TTHERM_00760630	TTHERM_00760630	1	1	1	0.9	0.9	0.9	134.44	0	2.4018	10845000	2	0	0.9	0	0.9	0	1	0	1	1
0	0	0	23558000		TTHERM_00852850;Rab-family small GTPase		0.126932	∞	-0.595868	TTHERM_00852850	TTHERM_00852850	1	1	1	9.4	9.4	9.4	26.16	0	3.9407	14640000	1	0	0	0	9.4	0	0	0	1	1
1487500032	1633299968	844419968	1256300032		TTHERM_00661650;glutathione S-transferase, amine-terminal domain protein		0.74608	0.673135	-0.597733	TTHERM_00661650;TTHERM_00661640;TTHERM_00169100;TTHERM_00166100;TTHERM_000169119	TTHERM_00661650	17	17	16	48.6	48.6	48.6	29.906	0	163.96	3970400000	42	44	32.7	33.1	32.3	13	8	10	8	5
3806200064	635089984	1432000000	736209984		TTHERM_00454080;predicted protein		0.150968	0.488194	-0.598582	TTHERM_00454080	TTHERM_00454080	13	13	13	69.2	69.2	69.2	14.906	0	52.551	5371900000	32	69.2	63.1	69.2	63.8	10	9	10	9	1
0	0	45782000	0		TTHERM_00713260;hypothetical protein		0.179567	∞	-0.60034	TTHERM_00713260	TTHERM_00713260	1	1	1	1.3	1.3	1.3	107.66	0	2.6895	76190000	1	1.3	0	1.3	0	1	0	1	0	1
0	121820000	0	113300000		TTHERM_00069210;dolichyl-phosphate beta-glucosyltransferase		0.11114	0.930061	-0.605097	TTHERM_00069210	TTHERM_00069210	5	5	5	23.3	23.3	23.3	27.482	0	8.6009	261910000	11	10	15	10	18.8	2	3	2	4	1
0	60650000	0	53885000		TTHERM_00013760;hypothetical protein		0.151457	0.888458	-0.607192	TTHERM_00013760	TTHERM_00013760	3	3	3	3.7	3.7	3.7	107.95	0	6.8264	75162000	4	0	2.4	0	3.7	0	2	0	3	1
0	0	34744000	0		TTHERM_00264680;helicase carboxy-terminal domain protein, putative		0.187051	∞	-0.607203	TTHERM_00264680;TTHERM_00263680	TTHERM_00264680	3	3	3	1.2	1.2	1.2	405.1	0	5.347	69240000	4	0.9	0	0.9	0.3	2	0	2	1	2
241060000	0	207090000	0		TTHERM_00133690;phenylalanyl-tRNA synthetase alpha chain, putative		0.0742801	0.859081	-0.611769	TTHERM_00133690	TTHERM_00133690	8	8	8	25.4	25.4	25.4	59.344	0	32.251	637480000	13	16.4	12.7	11.1	15.4	4	4	3	5	1
0	113040000	0	95919000		TTHERM_00529610;aldo/keto reductase family oxidoreductase		0.103717	0.84854	-0.614308	TTHERM_00529610	TTHERM_00529610	6	6	6	16.3	16.3	16.3	51.027	0	17.787	263690000	10	6.7	7.6	3.4	13	2	3	1	5	1
0	0	0	126250000		TTHERM_00446040;hypothetical protein		0.0936462	∞	-0.615321	TTHERM_00446040	TTHERM_00446040	5	5	5	4.5	4.5	4.5	200.24	0	33.954	114470000	5	0	1.3	0	4.5	0	2	0	5	1
2864300032	1134700032	1319200000	1043299968		TTHERM_00145230;zinc-binding dehydrogenase family oxidoreductase		0.334145	0.590773	-0.619838	TTHERM_00145230	TTHERM_00145230	16	16	16	40.8	40.8	40.8	39.537	0	40.178	4994900000	48	34.1	37.7	22.8	32.7	14	13	11	11	1
0	0	0	53718000		TTHERM_00378560;eukaryotic translation initiation factor 3 subunit 8		0.0909141	∞	-0.623999	TTHERM_00378560	TTHERM_00378560	3	3	3	4.5	4.5	4.5	111.43	0	7.4061	146010000	4	4.5	1.5	1.5	1.5	3	1	1	1	1
358190016	604009984	237820000	382969984		TTHERM_001035761;Myb-like DNA-binding domain protein		0.461273	0.645178	-0.624098	TTHERM_001035761	TTHERM_001035761	18	18	18	24.7	24.7	24.7	97.577	0	65.257	1129700000	31	9.4	17.6	9.2	19.7	7	13	7	14	1
0	0	14918000	0		TTHERM_01326820;hypothetical protein		0.239899	∞	-0.6261	TTHERM_01326820	TTHERM_01326820	1	1	1	7.8	7.8	7.8	15.945	0	2.7226	14918000	1	0	0	7.8	0	0	0	1	0	1
302500000	232710000	171150000	172650000		TTHERM_000431188;ubiquitin interaction motif protein		1.09414	0.642365	-0.626179	TTHERM_000431188	TTHERM_000431188	9	9	9	16.9	16.9	16.9	89.292	0	53.441	665980000	18	9.7	9.7	7.8	9.7	5	5	5	5	1
0	0	0	54944000		TTHERM_00313080;acyl-CoA dehydrogenase		0.126546	∞	-0.630382	TTHERM_00313080	TTHERM_00313080	4	4	4	13.1	13.1	13.1	46.5	0	30.038	116900000	4	5.6	4.1	2.4	3.4	2	1	1	1	1
0	0	11593000	0		TTHERM_00663830;XRN 5-3 exonuclease amine-terminal protein		1.11801	∞	-0.632537	TTHERM_00663830	TTHERM_00663830	1	1	1	1.2	1.2	1.2	99.845	0.0024272	1.8221	29237000	1	1.2	0	1.2	0	1	0	1	0	1
0	0	0	31635000		TTHERM_00218930;transmembrane protein, putative		0.180154	∞	-0.637186	TTHERM_00218930	TTHERM_00218930	1	1	1	14.5	14.5	14.5	7.4477	0	3.174	98751000	3	14.5	14.5	14.5	14.5	1	1	1	1	1
0	0	20418000	0		TTHERM_00348390;hypothetical protein		0.191808	∞	-0.650068	TTHERM_00348390	TTHERM_00348390	1	1	1	8.7	8.7	8.7	34.381	0	1.9923	20418000	1	0	0	8.7	0	0	0	1	0	1
142440000	0	140200000	0		TTHERM_01403810;small nuclear ribonucleoprotein		0.0778299	0.984274	-0.656225	TTHERM_01403810	TTHERM_01403810	3	3	3	35.9	35.9	35.9	12.048	0	7.3364	411830000	6	27.2	18.4	27.2	18.4	2	2	2	2	1
79207000	0	85042000	0		TTHERM_00499440;G-quartet DNA-binding protein, putative		0.117523	1.07367	-0.662167	TTHERM_00499440	TTHERM_00499440	6	6	6	19.3	19.3	19.3	41.18	0	11.858	178640000	7	11.3	2.5	16.8	2.5	3	1	5	1	1
0	0	21170000	0		TTHERM_00649080;transmembrane protein, putative		0.17348	∞	-0.666061	TTHERM_00649080	TTHERM_00649080	1	1	1	6.3	6.3	6.3	23.938	0	3.8413	38562000	2	6.3	0	6.3	0	1	0	1	0	1
0	74624000	0	80115000		TTHERM_00221020;male sterility protein		0.11861	1.07358	-0.671721	TTHERM_00221020	TTHERM_00221020	5	5	5	5.1	5.1	5.1	130.96	0	8.107	126380000	10	2.9	2.8	1.8	4.1	3	3	2	4	1
7575199744	2774299904	3802700032	2163599872		TTHERM_00151670;zinc-binding dehydrogenase family oxidoreductase		0.300068	0.576482	-0.676476	TTHERM_00151670	TTHERM_00151670	19	19	19	55.4	55.4	55.4	38.819	0	155.73	13150000000	78	45.4	46.3	36.9	46.3	16	16	14	16	1
1855500032	1699299968	952140032	1286000000		TTHERM_000147483;required for amino acid permease transport from the to the cell surface protein		1.02518	0.629611	-0.682305	TTHERM_000147483;TTHERM_00147480	TTHERM_000147483	21	21	21	69.6	69.6	69.6	35.412	0	159.77	4504600000	50	38.7	52.7	40.6	47.3	14	13	14	12	2
595260032	694630016	339990016	472169984		TTHERM_00962060;aldo/keto reductase family oxidoreductase;TTHERM_00962070;aldo/keto reductase family oxidoreductase		0.917239	0.629635	-0.682483	TTHERM_00962060;TTHERM_00962070;TTHERM_00962050;TTHERM_00962020;TTHERM_01311290;TTHERM_00962090;TTHERM_00962040;TTHERM_00962000	TTHERM_00962060;TTHERM_00962070	15	15	14	39.8	39.8	37.6	41.15	0	65.077	1589900000	34	18	32	24.3	32.9	6	10	7	10	8
0	240790000	0	210360000		TTHERM_00147510;succinyl-CoA:3-ketoacid-coenzyme A transferase		0.0799375	0.873624	-0.68372	TTHERM_00147510	TTHERM_00147510	9	9	9	23.1	23.1	23.1	70.629	0	38.42	442700000	18	1.7	23.1	4.3	17.8	1	9	1	7	1
0	31069000	0	52921000		TTHERM_00152190;serine/threonine protein phosphatase 2A		0.144926	1.70334	-0.686758	TTHERM_00152190;TTHERM_00114370	TTHERM_00152190	3	3	3	9.5	9.5	9.5	42.588	0	4.8961	74546000	3	0	6.5	3	6.5	0	2	1	2	2
0	0	18209000	0		TTHERM_00666180;Trk system potassium uptake protein TrkA, amine-terminal domain protein		0.247782	∞	-0.687359	TTHERM_00666180	TTHERM_00666180	2	2	2	3.3	3.3	3.3	65.277	0	2.8372	73962000	2	1.8	1.5	1.8	1.5	1	1	1	1	1
0	0	6092000	0		TTHERM_00877050;peptidyl-prolyl cis-trans isomerase, cyclophilin-type protein		0.166535	∞	-0.692538	TTHERM_00877050	TTHERM_00877050	1	1	1	7.1	7.1	7.1	21.37	0	2.8679	6092000	1	0	0	7.1	0	0	0	1	0	1
0	158830000	0	171480000		TTHERM_00756470;armadillo/beta-catenin repeat protein		0.104979	1.07964	-0.697958	TTHERM_00756470;REV__TTHERM_000956461	TTHERM_00756470	6	6	6	17.7	17.7	17.7	53.474	0	16.682	236930000	8	4.5	11.2	0	11.7	1	4	0	4	2
0	1065299968	0	808369984		TTHERM_00526400;60S ribosomal protein L39		0.0490659	0.758819	-0.69961	TTHERM_00526400	TTHERM_00526400	2	2	2	9.9	9.9	9.9	15.115	0	17.771	2065900000	9	8.3	9.9	8.3	9.9	1	2	1	2	1
0	0	32520000	0		TTHERM_01107480;class I/II aminotransferase		0.236165	∞	-0.70262	TTHERM_01107480	TTHERM_01107480	4	4	4	9.2	9.2	9.2	53.724	0	6.3418	49195000	6	0	4.8	6.3	1.9	0	2	3	1	1
0	0	12456000	0		TTHERM_00193410;serine hydroxymethyltransferase		0.45458	∞	-0.705541	TTHERM_00193410	TTHERM_00193410	1	1	1	4.1	4.1	4.1	54.372	0.0069849	1.6062	24032000	1	4.1	0	4.1	0	1	0	1	0	1
176250000	0	141760000	0		TTHERM_01043060;U1 small nuclear ribonucleoprotein A		0.115636	0.804312	-0.713573	TTHERM_01043060	TTHERM_01043060	6	6	6	21.2	21.2	21.2	26.781	0	103.38	359330000	10	17.3	5.2	17.3	9.1	4	1	5	2	1
17650000	0	0	0		TTHERM_00522160;peroxisomal biogenesis factor 11		0.14153	ND	-0.71621	TTHERM_00522160	TTHERM_00522160	1	1	1	5.6	5.6	5.6	26.674	0	7.8404	14179000	3	5.6	5.6	5.6	0	1	1	1	0	1
93690000	0	72769000	0		TTHERM_00637670;transmembrane protein, putative		0.115581	0.7767	-0.734678	TTHERM_00637670	TTHERM_00637670	3	3	3	40.8	40.8	40.8	9.1573	0	7.4561	200960000	6	28.9	25	28.9	25	2	2	2	2	1
380329984	516190016	217710000	324560000		TTHERM_00486310;hypothetical protein		0.746831	0.604861	-0.73713	TTHERM_00486310	TTHERM_00486310	8	8	8	37.3	37.3	37.3	32.423	0	127.84	1078100000	19	14.9	34.7	21.3	34.7	3	7	4	7	1
257460000	260820000	154820000	155250000		TTHERM_00053800;peroxisomal alkyldihydroxyacetonephosphate synthase		3.77857	0.598267	-0.741109	TTHERM_00053800	TTHERM_00053800	7	7	7	13.4	13.4	13.4	67.54	0	12.6	631880000	13	11.6	9	5.7	6.4	5	4	3	4	1
0	0	9230000	0		TTHERM_00588900;IQ calmodulin-binding motif protein		0.854613	∞	-0.743976	TTHERM_00588900	TTHERM_00588900	1	1	1	3.3	3.3	3.3	32.431	0	2.1464	16229000	1	0	3.3	3.3	0	0	1	1	0	1
0	7836700	0	0		TTHERM_00123750;PH domain protein		0.313668	ND	-0.755807	TTHERM_00123750	TTHERM_00123750	2	2	2	0.7	0.7	0.7	398.16	0	2.2365	5573900	2	0.5	0.3	0	0	1	1	0	0	1
0	0	0	23186000		TTHERM_00491130;cell surface immobilization antigen SerH6, putative		0.321743	∞	-0.761962	TTHERM_00491130	TTHERM_00491130	1	1	1	17.4	17.4	17.4	11.16	0	24.784	82347000	1	0	17.4	0	17.4	0	1	0	1	1
0	33402000	0	42713000		TTHERM_00328660;hypothetical protein		0.216264	1.27876	-0.765121	TTHERM_00328660	TTHERM_00328660	5	5	5	6	6	6	114.72	0	6.4191	68894000	6	1.7	1.9	0.9	3.3	1	2	1	3	1
0	141400000	0	205210000		TTHERM_00408840;OsmC family protein		0.0964667	1.45127	-0.775234	TTHERM_00408840	TTHERM_00408840	2	2	2	19.4	19.4	19.4	17.835	0	30.272	349130000	9	8.1	19.4	8.1	19.4	1	2	1	2	1
149950000	39388000	57196000	35225000		TTHERM_00563990;HMG box protein		0.277041	0.488127	-0.775826	TTHERM_00563990	TTHERM_00563990	3	3	3	13.7	13.7	13.7	31.457	0	5.1986	225830000	7	11	11	13.7	13.7	2	2	3	3	1
0	0	3078000	0		TTHERM_00529730;STOP protein		0.292834	∞	-0.785701	TTHERM_00529730	TTHERM_00529730	1	1	1	2.9	2.9	2.9	69.957	0.0035587	1.6997	3078000	1	0	0	2.9	0	0	0	1	0	1
0	0	0	10611000		TTHERM_00641250;hypothetical protein		0.534997	∞	-0.792122	TTHERM_00641250	TTHERM_00641250	2	2	2	9.8	9.8	9.8	23.219	0	1.8886	49412000	0	5.2	4.7	5.2	4.7	1	1	1	1	1
0	0	12686000	0		TTHERM_00492510;hypothetical protein		0.830939	∞	-0.797021	TTHERM_00492510	TTHERM_00492510	1	1	1	6.8	6.8	6.8	16.733	0.0024038	1.7906	12686000	1	0	0	6.8	0	0	0	1	0	1
4905900032	1499399936	1256600064	1935000064		TTHERM_00762890;40S ribosomal protein S17		0.325354	0.498275	-0.798523	TTHERM_00762890	TTHERM_00762890	11	11	11	58.5	58.5	58.5	14.931	0	41.736	7579200000	46	52.3	58.5	52.3	57.7	10	9	9	8	1
0	128420000	0	139880000		TTHERM_00437600;succinyl-CoA ligase [GDP-forming] subunit beta		0.106156	1.08924	-0.799229	TTHERM_00437600	TTHERM_00437600	3	3	3	9.5	9.5	9.5	49.534	0	7.8426	175900000	5	0	5.2	2.7	9.5	0	2	1	3	1
0	1578499968	0	370520000		TTHERM_00221120;granule tip protein		0.0536196	0.234729	-0.803718	TTHERM_00221120	TTHERM_00221120	14	14	11	26.3	26.3	22.2	89.308	0	279.68	1416300000	26	3.4	26.3	0	13	1	14	0	7	1
147170000	0	159540000	0		TTHERM_01289100;tRNA-dihydrouridine synthase		0.0975897	1.08405	-0.809483	TTHERM_01289100	TTHERM_01289100	2	2	2	6.9	6.9	6.9	62.849	0	8.6405	277440000	6	6.9	2	6.9	0	2	1	2	0	1
0	165800000	0	115250000		TTHERM_00295080;Rieske iron-sulfur protein, ubiquinol-cytochrome C reductase iron-sulfur subunit		0.141419	0.695115	-0.81143	TTHERM_00295080	TTHERM_00295080	6	6	6	35.7	35.7	35.7	30.657	0	13.707	437260000	11	10	19.3	20.4	19.3	1	4	2	4	1
0	0	0	15585000		TTHERM_00149430;small guanosine triphosphatase family Ras family protein		1.42573	∞	-0.817013	TTHERM_00149430	TTHERM_00149430	1	1	1	6.3	6.3	6.3	23.012	0	2.8858	46287000	3	6.3	0	6.3	6.3	1	0	1	1	1
239950000	0	209570000	0		TTHERM_00316280;small guanosine triphosphatase family (GTPase)-like Ras family protein		0.0964819	0.87339	-0.830101	TTHERM_00316280	TTHERM_00316280	6	6	6	37.9	37.9	37.9	23.502	0	16.306	670520000	13	13.3	11.8	18.5	32.7	2	2	3	5	1
0	0	116160000	0		TTHERM_00633150;60S ribosomal protein L36a		0.133562	∞	-0.830731	TTHERM_00633150	TTHERM_00633150	2	2	2	22.9	22.9	22.9	12.751	0	2.9158	214040000	3	11.9	0	22.9	0	1	0	2	0	1
0	0	22980000	0		TTHERM_00660330;hypothetical protein		0.215359	∞	-0.838417	TTHERM_00660330	TTHERM_00660330	1	1	1	3.4	3.4	3.4	34.2	0.0058411	1.6133	39123000	2	3.4	0	3.4	0	1	0	1	0	1
0	0	65633000	0		TTHERM_00023920;RNA recognition motif protein		0.144966	∞	-0.840921	TTHERM_00023920	TTHERM_00023920	5	5	5	7.9	7.9	7.9	86.53	0	7.6271	168810000	5	4.2	2.2	3.7	4.2	2	1	2	2	1
61983000	0	96486000	0		TTHERM_00430020;radial spokehead protein		0.128903	1.55665	-0.84774	TTHERM_00430020	TTHERM_00430020	2	2	2	8.1	8.1	8.1	34.165	0	4.6239	145410000	2	8.1	0	8.1	0	2	0	2	0	1
0	47494000	0	45190000		TTHERM_00120930;DEAD/DEAH-box helicase, putative		0.219325	0.951489	-0.849806	TTHERM_00120930	TTHERM_00120930	5	5	5	7.3	7.3	7.3	93.569	0	7.3557	99088000	7	1.6	2.6	1.5	5.7	1	2	1	4	1
0	0	0	70380000		TTHERM_00693010;hypothetical protein		0.144886	∞	-0.853621	TTHERM_00693010	TTHERM_00693010	3	3	3	5.7	5.7	5.7	76.032	0	5.3078	74650000	2	1.5	2.8	1.5	4.1	1	1	1	2	1
0	0	0	14745000		TTHERM_00295700;S-(hydroxymethyl)glutathione dehydrogenase/class III alcohol dehydrogenase		0.22685	∞	-0.858411	TTHERM_00295700	TTHERM_00295700	2	2	2	5.7	5.7	5.7	75.65	0	3.4507	65621000	2	3.4	0	0	2.3	1	0	0	1	1
88882000	0	0	0		TTHERM_00686220;S25 ribosomal protein		0.158364	ND	-0.859587	TTHERM_00686220	TTHERM_00686220	3	3	3	22.4	22.4	22.4	15.264	0	4.1657	111840000	2	14.7	7.7	7.7	7.7	2	1	1	1	1
0	0	0	10896000		TTHERM_01084200;intraflagellar transporter		0.657646	∞	-0.861534	TTHERM_01084200	TTHERM_01084200	1	1	1	2.3	2.3	2.3	86.301	0	4.4143	63548000	4	2.3	2.3	2.3	2.3	1	1	1	1	1
0	129650000	0	121860000		TTHERM_01141570;isocitrate lyase		0.133095	0.939915	-0.862224	TTHERM_01141570	TTHERM_01141570	5	5	5	16.1	16.1	16.1	56.658	0	11.598	254280000	6	3	13.3	5.8	8.9	1	4	2	3	1
0	0	0	20907000		TTHERM_00695650;AMP-dependent synthetase/ligase		0.374222	∞	-0.87137	TTHERM_00695650	TTHERM_00695650	1	1	1	2.1	2.1	2.1	73.171	0	3.2564	26793000	1	0	2.1	0	2.1	0	1	0	1	1
0	48831000	0	52760000		TTHERM_00193849;conjugation stage-specific protein		0.154677	1.08046	-0.881897	TTHERM_00193849	TTHERM_00193849	2	2	2	10	10	10	36.042	0	6.3006	165750000	6	4.8	10	5.2	10	1	2	1	2	1
0	0	25593000	0		TTHERM_01050690;proteasome subunit alpha type protein		0.485817	∞	-0.910245	TTHERM_01050690	TTHERM_01050690	2	2	2	13.7	13.7	13.7	27.517	0	3.0361	25593000	1	0	4.4	9.3	0	0	1	1	0	1
0	79027000	0	80684000		TTHERM_01084370;sarco/endoplasmic reticulum calcium-translocating P-type ATPase		0.16271	1.02097	-0.911951	TTHERM_01084370	TTHERM_01084370	6	6	6	6.9	6.9	6.9	115.28	0	22.855	137930000	8	2	3.1	1.8	3.1	1	3	2	3	1
0	0	12795000	0		TTHERM_00499460;hypothetical protein		0.406877	∞	-0.914248	TTHERM_00499460	TTHERM_00499460	3	3	3	10.2	10.2	10.2	51.246	0	11.776	43969000	2	4.1	2.7	4.1	3.4	1	1	1	1	1
0	0	7217400	0		TTHERM_00051740;peptidyl-prolyl cis-trans isomerase, cyclophilin-type protein		2.05605	∞	-0.926014	TTHERM_00051740	TTHERM_00051740	1	1	1	8.3	8.3	8.3	20.196	0	2.1987	19710000	1	8.3	0	8.3	0	1	0	1	0	1
0	0	32150000	0		TTHERM_00569510;kinase domain protein		0.262183	∞	-0.936971	TTHERM_00569510	TTHERM_00569510	4	4	4	6.4	6.4	6.4	85.477	0	14.352	88430000	4	3.7	0	2.7	2.7	2	0	1	2	1
0	0	0	12883000		TTHERM_00378600;radial spoke head-like protein		0.525687	∞	-0.939062	TTHERM_00378600	TTHERM_00378600	1	1	1	4.8	4.8	4.8	26.521	0	1.9771	8005700	1	0	0	0	4.8	0	0	0	1	1
179640000	0	157770000	0		TTHERM_00551090;26S proteasome ATPase regulatory subunit 6		0.0940637	0.878257	-0.939564	TTHERM_00551090	TTHERM_00551090	8	7	7	24.1	21	21	44.157	0	13.676	388480000	14	14.7	13.7	14.7	15.7	5	4	5	5	1
0	53812000	0	59256000		TTHERM_00037470;cytoplasmic-like aconitate hydratase		0.170553	1.10117	-0.93968	TTHERM_00037470	TTHERM_00037470	5	5	5	7.3	7.3	7.3	99.79	0	6.4704	145540000	7	1.5	5.7	1.5	2.2	1	4	1	2	1
0	0	17673000	0		TTHERM_00333220;acyl-CoA synthetase (AMP-forming)/AMP-acid ligase II		0.642473	∞	-0.952831	TTHERM_00333220	TTHERM_00333220	2	2	2	3.2	3.2	3.2	77.474	0	4.5816	94327000	3	1.7	1.4	1.7	1.4	1	1	1	1	1
0	174990000	0	168160000		TTHERM_00856520;cullin family protein		0.119298	0.960969	-0.953711	TTHERM_00856520;TTHERM_00930810	TTHERM_00856520	9	9	9	12.6	12.6	12.6	96.676	0	15.814	351860000	11	1.7	5.4	5.7	8.1	1	4	4	6	2
0	83335000	0	65156000		TTHERM_01276410;thymidylate kinase		0.136883	0.781856	-0.958489	TTHERM_01276410	TTHERM_01276410	4	4	4	8.6	8.6	8.6	55.8	0	5.9997	131550000	7	2	7.2	3.5	7.2	1	3	2	3	1
0	72562000	0	67395000		TTHERM_00637010;hypothetical protein		0.196397	0.928792	-0.960377	TTHERM_00637010	TTHERM_00637010	8	8	8	6.3	6.3	6.3	168.38	0	19.86	160720000	11	2.2	3.9	1.5	3.8	3	5	2	5	1
0	0	13788000	0		TTHERM_00558050;OST3/OST6 family protein		0.450486	∞	-0.965994	TTHERM_00558050	TTHERM_00558050	1	1	1	2.3	2.3	2.3	40.906	0.0035461	1.6868	13788000	1	0	0	2.3	0	0	0	1	0	1
0	0	0	14945000		TTHERM_00688810;chromosome condensation regulator RCC1 repeat protein		0.66425	∞	-0.971412	TTHERM_00688810	TTHERM_00688810	2	2	2	1.5	1.5	1.5	170.37	0	2.9706	17999000	2	0	0.7	0.8	0.7	0	1	1	1	1
0	107790000	0	64412000		TTHERM_00410270;MaoC-like domain protein		0.1618	0.597569	-0.98309	TTHERM_00410270	TTHERM_00410270	4	4	4	16.5	16.5	16.5	33.925	0	6.2796	329260000	7	7.3	6.9	7.3	12.5	2	2	2	3	1
0	233940000	0	188260000		TTHERM_00929450;phosphoglycerate kinase		0.129151	0.804736	-0.986402	TTHERM_00929450	TTHERM_00929450	8	8	8	28.6	28.6	28.6	45.913	0	39.081	514150000	13	6.9	22.1	9.8	23.3	2	6	3	6	1
280000000	0	311449984	0		TTHERM_01513260;FAD-dependent pyridine nucleotide-disulfide oxidoreductase		0.108729	1.11232	-0.989819	TTHERM_01513260;TTHERM_000732901	TTHERM_01513260	10	10	10	27.1	27.1	27.1	49.352	0	33.417	828400000	14	20.6	12	13.9	12	6	4	4	5	2
0	94832000	0	42136000		TTHERM_00245350;hypothetical protein		0.303235	0.444323	-0.991376	TTHERM_00245350	TTHERM_00245350	4	4	4	7.1	7.1	7.1	80.107	0	5.9695	117030000	6	2.4	4.8	1.6	4.8	1	3	1	3	1
0	0	0	22090000		TTHERM_01016000;EF hand protein		0.295125	∞	-0.999674	TTHERM_01016000	TTHERM_01016000	1	1	1	0.4	0.4	0.4	263.8	0.0092593	1.5615	35588000	1	0	0.4	0	0.4	0	1	0	1	1
0	13812000	0	0		TTHERM_00467840;hypothetical protein		0.338049	ND	-1.00038	TTHERM_00467840	TTHERM_00467840	1	1	1	1	1	1	130.86	0	2.2753	19532000	1	1	1	0	0	1	1	0	0	1
469230016	0	336790016	0		TTHERM_00105330;40S ribosomal protein S28e, putative		0.0879236	0.71775	-1.00668	TTHERM_00105330	TTHERM_00105330	2	2	2	26.5	26.5	26.5	7.6148	0	6.4998	968140000	5	16.2	26.5	16.2	16.2	1	2	1	1	1
0	110610000	0	105930000		TTHERM_00649110;26S proteasome non-ATPase regulatory subunit 8		0.226763	0.957689	-1.01089	TTHERM_00649110	TTHERM_00649110	6	6	6	27	27	27	31.137	0	15.539	589980000	9	12.6	14.1	12.6	19.3	3	3	3	4	1
0	0	0	58398000		TTHERM_001151551;small nuclear ribonucleoprotein		0.122905	∞	-1.01966	TTHERM_001151551	TTHERM_001151551	2	2	2	22.1	22.1	22.1	9.8122	0	4.1367	56649000	3	0	9.3	0	22.1	0	1	0	2	1
0	70202000	0	71254000		TTHERM_01000190;acyl-CoA synthetase (AMP-forming)/AMP-acid ligase II		0.178173	1.01499	-1.02347	TTHERM_01000190	TTHERM_01000190	3	3	3	13.5	13.5	13.5	36.667	0	6.0388	105980000	4	4.5	9	0	9	1	2	0	2	1
64733000	0	48689000	0		TTHERM_00128930;Serine/Threonine kinase domain protein		0.145689	0.752151	-1.02634	TTHERM_00128930	TTHERM_00128930	4	4	4	9.5	9.5	9.5	70.123	0	24.634	139200000	8	3.4	6.2	5.7	7.9	2	2	3	3	1
0	0	0	20521000		TTHERM_00160910;transcription initiation factor IID, 31 kDa subunit		0.429191	∞	-1.02959	TTHERM_00160910	TTHERM_00160910	2	2	2	10.3	10.3	10.3	20.859	0	3.1834	25482000	3	0	5.1	5.1	5.1	0	1	1	1	1
0	0	0	17151000		TTHERM_00525150;U2 snRNP auxilliary splicing factor		0.353241	∞	-1.02962	TTHERM_00525150	TTHERM_00525150	2	2	2	5	5	5	55.75	0	4.1533	68046000	2	2.7	2.3	0	2.3	1	1	0	1	1
9685000	0	0	0		TTHERM_00850590;hypothetical protein		0.31777	ND	-1.05794	TTHERM_00850590	TTHERM_00850590	1	1	1	2	2	2	71.289	0.0024125	1.7981	7780700	1	2	0	0	0	1	0	0	0	1
0	23141000	0	0		TTHERM_00471040;hypothetical protein		1.61041	ND	-1.06008	TTHERM_00471040	TTHERM_00471040	2	2	2	2.8	2.8	2.8	126.14	0	4.2435	16459000	2	0	2.8	0	0	0	2	0	0	1
0	0	0	18927000		TTHERM_00133729;ATP-dependent (S)-NAD(P)H-hydrate dehydratase		0.629389	∞	-1.06098	TTHERM_00133729	TTHERM_00133729	1	1	1	5.5	5.5	5.5	43.405	0.0024184	1.8006	11762000	1	0	0	0	5.5	0	0	0	1	1
0	55531000	0	84622000		TTHERM_00506910;piwi-like Twi9p protein		0.165422	1.52387	-1.06718	TTHERM_00506910	TTHERM_00506910	6	6	1	7.8	7.8	1	92.4	0	10.205	128610000	5	1.2	2.7	2.2	5.6	1	2	2	4	1
0	314800000	0	393300000		TTHERM_00502720;transmembrane protein, putative		0.0980354	1.24936	-1.06761	TTHERM_00502720	TTHERM_00502720	2	2	2	6.4	6.4	6.4	52.239	0	22.206	797060000	8	4.9	6.4	4.9	6.4	1	2	1	2	1
0	0	26558000	0		TTHERM_00022810;phosphoenolpyruvate phosphomutase		0.482977	∞	-1.06853	TTHERM_00022810	TTHERM_00022810	1	1	1	5.3	5.3	5.3	33.909	0	2.3022	26558000	1	0	0	5.3	0	0	0	1	0	1
0	0	18544000	0		TTHERM_00382350;60S ribosomal protein L26		0.285047	∞	-1.06856	TTHERM_00382350	TTHERM_00382350	2	2	2	14.8	14.8	14.8	15.382	0	5.1724	37254000	2	14.8	0	8.1	0	2	0	1	0	1
0	83441000	0	67378000		TTHERM_00149340;TCP-1 (CTT or eukaryotic type II) chaperonin family, beta subunit		0.181276	0.807493	-1.06963	TTHERM_00149340	TTHERM_00149340	5	5	5	11	11	11	58.993	0	8.5426	113230000	6	2.8	8.2	2.8	11	1	4	1	5	1
0	256780000	0	133530000		TTHERM_01094890;hypothetical protein		0.172953	0.520017	-1.07069	TTHERM_01094890	TTHERM_01094890	3	3	3	22.8	22.8	22.8	17.867	0	22.278	264270000	4	0	22.8	0	22.8	0	3	0	3	1
0	0	0	21674000		TTHERM_00290670;FMN-dependent dehydrogenase		0.374188	∞	-1.0774	TTHERM_00290670	TTHERM_00290670	1	1	1	3	3	3	41.41	0	2.346	25708000	2	0	3	3	3	0	1	1	1	1
0	124550000	0	67705000		TTHERM_00378620;cytochrome C oxidase subunit Vb protein		0.207774	0.543597	-1.07792	TTHERM_00378620	TTHERM_00378620	3	3	3	4.9	4.9	4.9	75.163	0	9.4464	176330000	6	1.7	4.9	1.7	3.6	1	3	1	2	1
0	53836000	0	44264000		TTHERM_00633360;histone H2B.1;TTHERM_00283180;histone H2B.1		0.470189	0.822201	-1.07794	TTHERM_00633360;TTHERM_00283180	TTHERM_00633360;TTHERM_00283180	2	2	2	15.6	15.6	15.6	13.589	0	3.0207	134090000	6	7.4	15.6	7.4	15.6	1	2	1	2	2
109530000	0	83262000	0		TTHERM_00947450;short chain dehydrogenase reductase family protein, putative		0.143269	0.760175	-1.08024	TTHERM_00947450	TTHERM_00947450	4	4	4	16.1	16.1	16.1	37.212	0	6.4075	184990000	6	11.5	4.5	11.5	0	3	1	3	0	1
9682100	0	0	0		TTHERM_00075780;hypothetical protein		0.248893	ND	-1.08118	TTHERM_00075780	TTHERM_00075780	2	2	2	2.3	2.3	2.3	158.02	0	2.1929	14267000	3	1.4	0	0	0.9	1	0	0	1	1
0	0	21645000	0		TTHERM_00624380;hypothetical protein		0.373977	∞	-1.08893	TTHERM_00624380	TTHERM_00624380	1	1	1	4.3	4.3	4.3	29.752	0.0023952	1.7688	40048000	2	4.3	0	4.3	0	1	0	1	0	1
14720000	0	0	0		TTHERM_000836611;PRP38 family protein		0.425592	ND	-1.09819	TTHERM_000836611	TTHERM_000836611	2	2	2	2.9	2.9	2.9	75.496	0	2.4283	11826000	2	1.2	0	0	1.7	1	0	0	1	1
0	0	7991700	0		TTHERM_00600709;eukaryotic translation initiation factor 3 subunit E		0.375995	∞	-1.10678	TTHERM_00600709	TTHERM_00600709	1	1	1	3.3	3.3	3.3	49.941	0.0024301	1.8358	19520000	2	3.3	0	3.3	0	1	0	1	0	1
0	0	18336000	0		TTHERM_00426240;hypothetical protein		1.22142	∞	-1.1108	TTHERM_00426240	TTHERM_00426240	1	1	1	7.9	7.9	7.9	16.367	0	6.9495	26895000	1	7.9	0	7.9	0	1	0	1	0	1
182840000	0	136250000	0		TTHERM_00532090;transmembrane protein, putative		0.123482	0.745187	-1.11749	TTHERM_00532090	TTHERM_00532090	6	6	6	23.3	23.3	23.3	35.08	0	20.353	659760000	14	10.8	7.8	19.9	10.8	3	2	5	3	1
63219000	0	42015000	0		TTHERM_01053080;hypothetical protein		0.271118	0.664595	-1.13369	TTHERM_01053080	TTHERM_01053080	4	4	4	5	5	5	113.53	0	14.446	188950000	10	3.6	3.6	3.9	2.6	3	3	3	2	1
0	0	0	7441100		TTHERM_01108700;glucose-6-phosphate isomerase		0.638883	∞	-1.14056	TTHERM_01108700	TTHERM_01108700	1	1	1	2.7	2.7	2.7	63.605	0	1.8811	15234000	0	0	2.7	0	2.7	0	1	0	1	1
0	0	0	7992200		TTHERM_001034353;transmembrane protein, putative		1.96044	∞	-1.14133	TTHERM_001034353	TTHERM_001034353	1	1	1	22.6	22.6	22.6	7.2384	0	2.0163	18163000	1	0	22.6	0	22.6	0	1	0	1	1
0	0	23665000	0		TTHERM_00471150;hypothetical protein		0.292318	∞	-1.14159	TTHERM_00471150	TTHERM_00471150	1	1	1	6.3	6.3	6.3	20.465	0.001224	1.863	45430000	2	6.3	0	6.3	0	1	0	1	0	1
0	71231000	0	71975000		TTHERM_00056140;glutamylglutaminyl-tRNA synthetase protein		0.254126	1.01044	-1.1428	TTHERM_00056140	TTHERM_00056140	6	6	6	8.6	8.6	8.6	89.133	0	10.353	136640000	9	0	5.7	2.8	5.8	0	4	2	4	1
0	0	102900000	0		TTHERM_00299840;methylmalonate-semialdehyde dehydrogenase [acylating] protein		0.162984	∞	-1.15006	TTHERM_00299840	TTHERM_00299840	2	2	2	10.3	10.3	10.3	57.663	0	3.8571	102900000	2	0	0	10.3	0	0	0	2	0	1
85408000	106310000	93569000	0		TTHERM_00241700;succinate dehydrogenase and fumarate reductase iron-sulfur protein		0.379318	0.488055	-1.15174	TTHERM_00241700	TTHERM_00241700	4	4	4	18.3	18.3	18.3	35.956	0	8.1641	266760000	11	13.1	7.4	18.3	3.5	3	2	4	1	1
0	0	45518000	0		TTHERM_01014570;D-isomer specific 2-hydroxyacid dehydrogenase NAD-binding protein		0.297065	∞	-1.15327	TTHERM_01014570	TTHERM_01014570	1	1	1	6.1	6.1	6.1	40.518	0	2.2623	60479000	0	6.1	0	6.1	0	1	0	1	0	1
0	0	0	24369000		TTHERM_00146450;oxalate/formate antiporter		0.415025	∞	-1.15713	TTHERM_00146450	TTHERM_00146450	1	1	1	2.8	2.8	2.8	60.51	0	3.3767	29753000	2	0	2.8	0	2.8	0	1	0	1	1
0	490169984	0	585779968		TTHERM_00735240;ADP-ribosylation factor(Arf)/Arf-like (Arl) small GTPase family protein		0.0904053	1.19505	-1.16196	TTHERM_00735240;TTHERM_00697000;TTHERM_00696990;TTHERM_00696980;TTHERM_00696970;TTHERM_00696960	TTHERM_00735240	6	6	6	28.9	28.9	28.9	20.449	0	24.222	1454400000	15	22.8	27.8	22.8	22.2	3	5	3	4	6
60898000	0	47311000	0		TTHERM_00372410;zinc-binding dehydrogenase family oxidoreductase		0.198754	0.776889	-1.17195	TTHERM_00372410	TTHERM_00372410	4	4	4	13.3	13.3	13.3	37.054	0	6.727	108530000	5	11.2	2.1	3.9	2.1	3	1	1	1	1
0	81986000	0	75046000		TTHERM_00812900;alpha/beta fold hydrolase		0.198786	0.915351	-1.17802	TTHERM_00812900	TTHERM_00812900	4	4	4	14.3	14.3	14.3	44.006	0	13.88	211780000	9	7	11.1	3.8	11.1	2	3	1	3	1
937310016	392740000	375780000	189740000		TTHERM_00077160;endo-1,4-beta-xylanase xylA, putative		0.558948	0.425187	-1.18409	TTHERM_00077160	TTHERM_00077160	26	26	26	15.4	15.4	15.4	266.7	0	210.78	1544600000	42	12.4	5.6	6.5	3.4	20	9	10	5	1
0	0	0	51168000		TTHERM_00825080;glycylpeptide N-tetradecanoyltransferase		0.192464	∞	-1.18425	TTHERM_00825080	TTHERM_00825080	2	2	2	5.2	5.2	5.2	59.425	0	5.3077	47656000	2	0	3	0	5.2	0	1	0	2	1
0	0	0	22094000		TTHERM_00616340;serine/threonine-protein phosphatase 2A 65 kDa regulatory subunit A alpha		0.316854	∞	-1.19074	TTHERM_00616340	TTHERM_00616340	2	2	2	4.7	4.7	4.7	65.605	0	5.2413	56006000	3	2.3	2.4	2.3	2.4	1	1	1	1	1
0	0	0	15156000		TTHERM_00148900;hypothetical protein		0.409978	∞	-1.20254	TTHERM_00148900	TTHERM_00148900	1	1	1	1	1	1	120.78	0.0081395	1.5967	9418700	1	0	0	0	1	0	0	0	1	1
53321000	0	0	0		TTHERM_00160800;FAD/FMN-binding family oxidoreductase		0.606637	ND	-1.20697	TTHERM_00160800	TTHERM_00160800	10	4	4	27.6	19.1	19.1	43.622	0	13.093	58199000	4	13.5	14	9.7	8.4	5	7	4	6	1
0	116860000	0	61975000		TTHERM_00145440;alpha/beta hydrolase		0.226551	0.530335	-1.20913	TTHERM_00145440	TTHERM_00145440	4	4	4	10.7	10.7	10.7	54.251	0	8.7957	192530000	6	2.6	10.7	2.6	4.8	1	4	1	2	1
0	21804000	0	0		TTHERM_00046440;TraB family protein		1.52807	ND	-1.22222	TTHERM_00046440	TTHERM_00046440	1	1	1	2.6	2.6	2.6	44.958	0	5.6131	15508000	2	0	2.6	0	0	0	1	0	0	1
0	55483000	0	70989000		TTHERM_00700900;Na,H/K antiporter P-type ATPase alpha subunit family protein		0.249845	1.27947	-1.22554	TTHERM_00700900;TTHERM_00420880	TTHERM_00700900	5	5	5	6	6	6	134.43	0	23.538	178660000	8	2.3	3.5	3.4	3.5	2	3	3	3	2
66026000	0	38040000	0		TTHERM_00849500;hypothetical protein		0.251408	0.576137	-1.22838	TTHERM_00849500	TTHERM_00849500	4	4	4	4.3	4.3	4.3	139.84	0	60.773	98770000	8	4.3	0	3.5	1.3	4	0	3	1	1
0	475500000	0	0		TTHERM_00624720;granule lattice protein		0.133752	ND	-1.23709	TTHERM_00624720	TTHERM_00624720	4	4	4	14.2	14.2	14.2	43.262	0	8.4259	360290000	4	0	14.2	0	1.8	0	4	0	1	1
0	185600000	0	69715000		TTHERM_00136220;transmembrane protein, putative		0.53852	0.37562	-1.23995	TTHERM_00136220	TTHERM_00136220	4	4	4	17.5	17.5	17.5	34.676	0	6.292	175300000	6	0	17.5	0	12.6	0	4	0	3	1
0	0	24458000	0		TTHERM_00716020;uridine kinase		0.249897	∞	-1.27005	TTHERM_00716020	TTHERM_00716020	1	1	1	3.8	3.8	3.8	36.497	0.0035629	1.7048	33981000	1	3.8	0	3.8	0	1	0	1	0	1
0	10115000	0	0		TTHERM_00804710;hypothetical protein		0.319665	ND	-1.27438	TTHERM_00804710	TTHERM_00804710	1	1	1	0.5	0.5	0.5	264.67	0	2.1036	11908000	1	0.5	0.5	0	0	1	1	0	0	1
0	25300000	0	0		TTHERM_00399360;hypothetical protein		0.934852	ND	-1.28582	TTHERM_00399360	TTHERM_00399360	2	2	2	9.6	9.6	9.6	33.155	0	5.7686	17995000	2	0	9.6	0	0	0	2	0	0	1
0	74484000	0	81121000		TTHERM_00590030;periodic tryptophan protein		0.14942	1.08911	-1.28883	TTHERM_00590030	TTHERM_00590030	5	5	5	14	14	14	56.21	0	12.763	192190000	9	5.9	8.1	5.9	8.1	2	3	2	3	1
0	96490000	0	82450000		TTHERM_000133528;transmembrane protein, putative		0.341041	0.854493	-1.29042	TTHERM_000133528	TTHERM_000133528	4	4	4	22.4	22.4	22.4	27.628	0	4.6945	179950000	6	6	12.9	15.5	9.1	1	3	2	2	1
0	0	0	15404000		TTHERM_00668060;RNA polymerase I-associated factor PAF67		0.42124	∞	-1.29047	TTHERM_00668060	TTHERM_00668060	2	2	2	4.9	4.9	4.9	64.448	0	5.6332	24468000	2	3.1	1.8	0	1.8	1	1	0	1	1
0	69518000	0	0		TTHERM_00537380;transmembrane protein, putative		0.791212	ND	-1.29101	TTHERM_00537380	TTHERM_00537380	2	2	2	8.6	8.6	8.6	44.122	0	2.831	49446000	1	0	8.6	0	0	0	2	0	0	1
15788000	0	0	0		TTHERM_00011449;hypothetical protein		0.494391	ND	-1.29356	TTHERM_00011449	TTHERM_00011449	1	1	1	0.9	0.9	0.9	238.34	0	2.6523	12683000	1	0.9	0	0	0	1	0	0	0	1
0	0	0	16852000		TTHERM_00139640;ROOT HAIR defective 3 GTP-binding protein		1.68642	∞	-1.31954	TTHERM_00139640	TTHERM_00139640	1	1	1	2	2	2	88.659	0	3.1649	22718000	2	0	2	0	2	0	1	0	1	1
13480000	0	0	0		TTHERM_00355550;extracellular response kinase		0.604297	ND	-1.32901	TTHERM_00355550	TTHERM_00355550	1	1	1	1.7	1.7	1.7	82.585	0	2.6839	10830000	2	1.7	0	0	0	1	0	0	0	1
0	0	0	11482000		TTHERM_00355370;aspartyl aminopeptidase		1.22482	∞	-1.33374	TTHERM_00355370	TTHERM_00355370	3	3	3	8.2	8.2	8.2	52.831	0	2.5526	21163000	3	5.7	2.5	0	2.5	2	1	0	1	1
0	0	6900600	0		TTHERM_01347930;MFS transporter		1.52992	∞	-1.35186	TTHERM_01347930	TTHERM_01347930	2	2	2	4	4	4	60.998	0	5.1322	6900600	2	0	0	4	0	0	0	2	0	1
0	240830000	0	269500000		TTHERM_00077230;DNA-directed RNA polymerase II protein		0.139365	1.11905	-1.35206	TTHERM_00077230	TTHERM_00077230	16	16	16	14.9	14.9	14.9	140.29	0	59.86	543340000	23	2.8	8.6	4.4	11	3	9	4	12	1
0	0	0	7336400		TTHERM_00444800;hypothetical protein		2.29457	∞	-1.36306	TTHERM_00444800	TTHERM_00444800	1	1	1	10.3	10.3	10.3	16.795	0	2.0957	40818000	1	0	10.3	0	10.3	0	1	0	1	1
0	0	0	17240000		TTHERM_00823460;kazal-type proteinase inhibitor 1		0.415844	∞	-1.375	TTHERM_00823460	TTHERM_00823460	1	1	1	7.1	7.1	7.1	17.12	0	3.5435	37477000	2	7.1	7.1	0	7.1	1	1	0	1	1
0	0	15909000	0		TTHERM_00149980;tyrosyl-tRNA synthetase protein		0.405046	∞	-1.3791	TTHERM_00149980	TTHERM_00149980	1	1	1	2.3	2.3	2.3	49.778	0	2.3387	37035000	3	2.3	2.3	2.3	0	1	1	1	0	1
0	25036000	0	0		TTHERM_00470990;DnaK protein		0.390738	ND	-1.4067	TTHERM_00470990	TTHERM_00470990	1	1	1	1.4	1.4	1.4	100.92	0	2.2882	17807000	1	0	1.4	0	0	0	1	0	0	1
0	0	35496000	0		TTHERM_00016360;chromosome condensation regulator RCC1 repeat protein		0.485517	∞	-1.41674	TTHERM_00016360	TTHERM_00016360	3	3	3	3.5	3.5	3.5	78.01	0	3.0315	84973000	5	2.5	2	2.5	0	2	2	2	0	1
122260000	0	113730000	0		TTHERM_00300630;aldo/keto reductase family oxidoreductase		0.177359	0.930231	-1.42683	TTHERM_00300630;TTHERM_00300620	TTHERM_00300630	5	4	4	17.2	14.9	14.9	39.87	0	20.672	255500000	7	12.1	8	14.9	8	3	3	4	3	2
0	0	21650000	0		TTHERM_00149260;hypothetical protein		0.29805	∞	-1.43531	TTHERM_00149260	TTHERM_00149260	2	2	2	11.4	11.4	11.4	21.003	0	5.4343	41277000	2	11.4	0	5.1	0	2	0	1	0	1
0	0	50360000	0		TTHERM_00106940;glycyl-tRNA synthetase protein		0.286382	∞	-1.43545	TTHERM_00106940	TTHERM_00106940	3	3	3	5.5	5.5	5.5	72.206	0	3.6684	92112000	3	1.9	1.3	4.3	1.3	1	1	2	1	1
0	182930000	0	236720000		TTHERM_00622710;pyridine nucleotide-disulfide oxidoreductase		0.171832	1.29405	-1.44691	TTHERM_00622710	TTHERM_00622710	9	9	9	19.7	19.7	19.7	69.669	0	26.909	396350000	16	5.1	13	4.8	14.4	3	5	3	6	1
0	0	0	10052000		TTHERM_00535500;DnaJ domain protein		0.501808	∞	-1.44793	TTHERM_00535500	TTHERM_00535500	2	2	2	7.2	7.2	7.2	59.169	0	5.3368	84181000	3	5.2	5.2	2	5.2	1	1	1	1	1
71361000	0	63039000	0		TTHERM_000079459;papain family cysteine protease		0.30698	0.883382	-1.46167	TTHERM_000079459	TTHERM_000079459	4	4	4	12.5	12.5	12.5	34.404	0	47.099	206520000	7	5.6	11.6	5.6	4.7	2	3	2	1	1
0	0	0	19886000		TTHERM_00782040;RNA silencing protein		0.471924	∞	-1.47129	TTHERM_00782040	TTHERM_00782040	1	1	1	1	1	1	132.75	0	2.2982	12358000	1	0	0	0	1	0	0	0	1	1
0	261990000	0	115220000		TTHERM_01188360;hypothetical protein		0.214072	0.439788	-1.47241	TTHERM_01188360	TTHERM_01188360	3	3	3	17.1	17.1	17.1	26.718	0	67.689	271250000	7	7.7	17.1	0	17.1	1	3	0	3	1
0	0	0	16141000		TTHERM_00220990;Serine/Threonine kinase domain protein		0.622964	∞	-1.4766	TTHERM_00220990	TTHERM_00220990	1	1	1	2.8	2.8	2.8	52.569	0	1.9823	21725000	1	0	2.8	0	2.8	0	1	0	1	1
0	0	13378000	0		TTHERM_00856500;plant dual-specificity MAP kinase kinase family domain protein		0.455946	∞	-1.48637	TTHERM_00856500	TTHERM_00856500	1	1	1	3.8	3.8	3.8	40.21	0	2.3214	36622000	1	3.8	0	3.8	0	1	0	1	0	1
0	68051000	0	53359000		TTHERM_000649439;cytoplasmic dynein light chain 2		0.264735	0.784103	-1.49061	TTHERM_000649439	TTHERM_000649439	4	4	4	38.5	38.5	38.5	10.485	0	12.443	268000000	9	26.4	24.2	26.4	24.2	3	2	3	2	1
212590000	0	231960000	0		TTHERM_00239290;TCP-1 (CTT or eukaryotic type II) chaperonin family, gamma subunit		0.134762	1.09111	-1.49717	TTHERM_00239290	TTHERM_00239290	9	9	9	21.6	21.6	21.6	61.677	0	23.55	546490000	18	10.7	11.3	14.7	7.5	4	5	6	2	1
210780000	0	95108000	0		TTHERM_00558600;thioredoxin domain protein		0.310373	0.451219	-1.5114	TTHERM_00558600	TTHERM_00558600	5	5	5	21.7	21.7	21.7	34.841	0	12.448	294170000	7	18.7	7	15.7	7	4	2	3	2	1
0	0	0	8933500		TTHERM_00158000;transmembrane protein, putative		0.787326	∞	-1.52633	TTHERM_00158000	TTHERM_00158000	2	2	2	7.6	7.6	7.6	26.927	0	2.2766	5551600	2	0	0	3.1	4.4	0	0	1	1	1
0	0	10160000	0		TTHERM_00938810;chromosome condensation regulator RCC1 repeat protein		0.545574	∞	-1.5282	TTHERM_00938810	TTHERM_00938810	1	1	1	2.3	2.3	2.3	78.125	0	5.9442	10160000	1	0	0	2.3	0	0	0	1	0	1
0	0	28584000	0		TTHERM_00494830;hypothetical protein		0.455722	∞	-1.54185	TTHERM_00494830	TTHERM_00494830	1	1	1	3.5	3.5	3.5	46.244	0.0035503	1.6967	28584000	1	0	0	3.5	0	0	0	1	0	1
0	21983000	0	0		TTHERM_01048110;glutamate/leucine/phenylalanine/valine dehydrogenase		2.66181	ND	-1.5454	TTHERM_01048110	TTHERM_01048110	1	1	1	3.9	3.9	3.9	54.645	0	4.4966	15636000	1	0	3.9	0	0	0	1	0	0	1
100470000	0	51316000	0		TTHERM_00522690;kinesin motor domain protein		0.230546	0.510759	-1.54897	TTHERM_00522690	TTHERM_00522690	6	6	6	10.9	10.9	10.9	86.359	0	19.675	138160000	9	9	0	4.6	1.9	5	0	2	1	1
0	474430016	0	85570000		TTHERM_01002870;carboxy-terminal crystallin fold protein		0.190192	0.180364	-1.55535	TTHERM_01002870	TTHERM_01002870	5	5	5	16.5	16.5	16.5	48.349	0	19.233	394920000	5	0	16.5	0	6.9	0	5	0	2	1
0	863129984	0	592179968		TTHERM_00218790;vacuolar H+-translocating inorganic pyrophosphatase		0.135822	0.686084	-1.56548	TTHERM_00218790	TTHERM_00218790	12	12	10	14.4	14.4	14.4	79.209	0	116.99	1455300000	24	1.9	12.6	6.3	12.7	2	8	4	7	1
40366000	0	0	0		TTHERM_000294698;PRP38 family protein		0.851015	ND	-1.56873	TTHERM_000294698	TTHERM_000294698	1	1	1	5.9	5.9	5.9	37.833	0	2.2102	32429000	0	5.9	0	0	0	1	0	0	0	1
0	0	20348000	0		TTHERM_00418110;P28 protein		0.729684	∞	-1.57636	TTHERM_00418110	TTHERM_00418110	1	1	1	7.1	7.1	7.1	18.863	0	7.0825	38307000	2	7.1	0	7.1	0	1	0	1	0	1
0	0	11509000	0		TTHERM_00784530;Rab-family small GTPase		0.59205	∞	-1.57781	TTHERM_00784530	TTHERM_00784530	2	2	2	11.3	11.3	11.3	24.166	0	2.8365	11509000	3	0	5.2	11.3	0	0	1	2	0	1
0	67471000	0	62546000		TTHERM_00418280;ATP-dependent metalloprotease FtsH;TTHERM_00298420;ATP-dependent metalloprotease FtsH		0.32382	0.927006	-1.60449	TTHERM_00418280;TTHERM_00298420	TTHERM_00418280;TTHERM_00298420	2	2	2	3.2	3.2	3.2	100.8	0	3.7343	86857000	3	0	3.2	0	3.2	0	2	0	2	2
0	65812000	0	51812000		TTHERM_00170320;6-phosphofructokinase		0.291931	0.787273	-1.61497	TTHERM_00170320	TTHERM_00170320	2	2	2	6.8	6.8	6.8	60.377	0	12.423	79007000	4	0	6.8	0	6.8	0	2	0	2	1
0	0	21472000	0		TTHERM_00338470;6-phosphofructokinase		0.299465	∞	-1.63269	TTHERM_00338470	TTHERM_00338470	2	2	2	4.6	4.6	4.6	74.19	0	7.6269	21472000	2	0	0	4.6	0	0	0	2	0	1
0	14770000	0	0		TTHERM_00388640;SPFH domain/band 7 family protein		0.73065	ND	-1.63934	TTHERM_00388640	TTHERM_00388640	3	3	3	10.2	10.2	10.2	31.114	0	3.6848	10505000	2	0	3.6	3.3	3.3	0	1	1	1	1
0	0	6040900	0		TTHERM_00418580;transcription factor iib protein, putative		1.15695	∞	-1.64193	TTHERM_00418580	TTHERM_00418580	2	2	2	10.3	10.3	10.3	22.946	0	2.777	27587000	1	0	0	4.6	5.6	0	0	1	1	1
0	0	0	15457000		TTHERM_00292030;cytochrome oxidase complex assembly protein		1.12267	∞	-1.66236	TTHERM_00292030	TTHERM_00292030	2	2	2	5.6	5.6	5.6	43.689	0	3.4833	9605500	3	2.7	0	2.9	2.9	1	0	1	1	1
0	0	0	2324300		TTHERM_00127269;oxoglutarate/malate translocator protein, putative		0.510544	∞	-1.66316	TTHERM_00127269	TTHERM_00127269	1	1	1	2.9	2.9	2.9	40.351	0	2.8247	16101000	2	0	2.9	2.9	2.9	0	1	1	1	1
72868000	0	0	0		TTHERM_00316530;proteasome subunit beta type protein		0.332828	ND	-1.66583	TTHERM_00316530	TTHERM_00316530	1	1	1	10	10	10	22.952	0	11.912	58540000	1	10	0	0	0	1	0	0	0	1
71617000	43322000	61287000	0		TTHERM_01339580;hyaluronan/mRNA-binding family protein		0.336565	0.533213	-1.66903	TTHERM_01339580	TTHERM_01339580	3	3	3	10.5	10.5	10.5	32.747	0	5.1015	177390000	7	10.5	6.8	10.5	3.7	3	2	3	1	1
0	55608000	0	58386000		TTHERM_00825230;ubiquitin carboxyl-terminal hydrolase		0.43294	1.04996	-1.69161	TTHERM_00825230	TTHERM_00825230	5	5	5	6.3	6.3	6.3	135.89	0	9.5487	92626000	6	0	4.1	2.2	4.1	0	3	2	3	1
0	166820000	0	106440000		TTHERM_01080330;aldo/keto reductase family oxidoreductase;TTHERM_01080350;aldo/keto reductase family oxidoreductase		0.257898	0.638053	-1.69446	TTHERM_01080330;TTHERM_01080350;TTHERM_01080360	TTHERM_01080330;TTHERM_01080350	16	6	5	46.3	20.3	18	40.204	0	8.8352	263180000	7	34.3	40.6	31.7	38	11	15	10	14	3
0	0	0	31916000		TTHERM_00267910;Ras-related C3 botulinum toxin substrate 1 (Rho family, small GTP-binding Rac1)-like protein		0.313275	∞	-1.69823	TTHERM_00267910	TTHERM_00267910	2	2	2	9.2	9.2	9.2	22.073	0	2.7654	29481000	2	0	5.1	0	4.1	0	1	0	1	1
0	25777000	0	0		TTHERM_00729250;NAD-dependent aldehyde dehydrogenase family protein		0.63892	ND	-1.70562	TTHERM_00729250	TTHERM_00729250	1	1	1	2.7	2.7	2.7	54.575	0	3.4306	18334000	1	0	2.7	0	0	0	1	0	0	1
107380000	0	0	0		TTHERM_00498190;predicted protein;TTHERM_00189170;histone H4		0.386727	ND	-1.71043	TTHERM_00498190;TTHERM_00189170	TTHERM_00498190;TTHERM_00189170	2	2	2	21.4	21.4	21.4	11.328	0	2.316	160140000	2	21.4	11.7	11.7	11.7	2	1	1	1	2
0	20256000	0	0		TTHERM_00825210;Rab-family small GTPase		0.890026	ND	-1.71975	TTHERM_00825210	TTHERM_00825210	2	2	2	11.4	11.4	11.4	24.016	0	3.9059	30954000	3	5.7	5.7	5.7	0	1	1	1	0	1
0	0	9891700	0		TTHERM_000773209;sjogrenS syndrome/scleroderma autoantigen 1 protein		0.673339	∞	-1.75238	TTHERM_000773209	TTHERM_000773209	1	1	1	5.6	5.6	5.6	31.148	0	3.5336	9891700	1	0	0	5.6	0	0	0	1	0	1
0	0	0	15122000		TTHERM_00361490;transmembrane protein, putative		0.784951	∞	-1.75447	TTHERM_00361490	TTHERM_00361490	1	1	1	2.2	2.2	2.2	57.735	0	2.4737	48237000	1	2.2	2.2	0	2.2	1	1	0	1	1
118330000	0	0	0		TTHERM_00189180;predicted protein;TTHERM_000570549;histone H3.4		0.510317	ND	-1.75935	TTHERM_00189180;TTHERM_000570549	TTHERM_00189180;TTHERM_000570549	2	2	2	13.2	13.2	13.2	15.429	0	3.6962	119750000	3	13.2	0	13.2	0	2	0	2	0	2
0	95379000	0	84723000		TTHERM_00114360;seryl-tRNA synthetase		0.323728	0.888277	-1.77819	TTHERM_00114360	TTHERM_00114360	5	5	5	15.9	15.9	15.9	58.971	0	12.863	197030000	9	2.9	8.8	2.9	12.7	1	3	1	4	1
42357000	0	0	0		TTHERM_00575430;Serine/Threonine kinase domain protein;TTHERM_00971680;Serine/Threonine kinase domain protein		0.571758	ND	-1.77935	TTHERM_00575430;TTHERM_00971680	TTHERM_00575430;TTHERM_00971680	2	2	2	2.4	2.4	2.4	92.523	0	2.0436	57892000	2	1.4	1	0	1	1	1	0	1	2
0	95500000	0	0		TTHERM_00086780;carboxy-terminal crystallin fold protein 12p		0.61798	ND	-1.78493	TTHERM_00086780	TTHERM_00086780	2	2	2	4.1	4.1	4.1	69.583	0	14.474	88657000	3	2.6	4.1	0	0	1	2	0	0	1
93027000	0	0	0		TTHERM_00292070;histone-like transcription factor and archaeal histone protein		0.396381	ND	-1.80603	TTHERM_00292070	TTHERM_00292070	2	2	2	12.9	12.9	12.9	20.665	0	4.0297	120680000	2	12.9	0	5.6	0	2	0	1	0	1
0	68180000	0	0		TTHERM_00418090;transmembrane protein, putative		0.475756	ND	-1.8131	TTHERM_00418090	TTHERM_00418090	2	2	2	15.8	15.8	15.8	20.21	0	10.359	48494000	2	0	15.8	0	0	0	2	0	0	1
0	26639000	0	0		TTHERM_00653620;vacuolar type H+-ATPase proteolipid subunit		0.984774	ND	-1.81549	TTHERM_00653620	TTHERM_00653620	1	1	1	11.8	11.8	11.8	15.524	0	2.6523	18948000	1	0	11.8	0	0	0	1	0	0	1
183440000	156790000	0	190590000		TTHERM_00613630;hypothetical protein		0.33975	0.56018	-1.81578	TTHERM_00613630;TTHERM_00613620	TTHERM_00613630	12	12	12	20.4	20.4	20.4	66.987	0	32.083	599580000	20	5.2	15.9	10.2	15.9	3	8	6	8	2
0	0	0	11366000		TTHERM_00690030;ubiquitin family protein		0.723314	∞	-1.83849	TTHERM_00690030	TTHERM_00690030	2	2	2	3	3	3	114.49	0	4.9442	83935000	3	1.7	1.7	3	1.7	1	1	2	1	1
0	0	0	31128000		TTHERM_00446240;homogentisate 1,2-dioxygenase		0.28185	∞	-1.84908	TTHERM_00446240	TTHERM_00446240	1	1	1	4.5	4.5	4.5	50.662	0	1.9669	41505000	1	0	4.5	0	4.5	0	1	0	1	1
0	39953000	0	53880000		TTHERM_00050590;nucleolar protein		0.296226	1.34858	-1.89609	TTHERM_00050590	TTHERM_00050590	5	4	4	17.2	14.4	14.4	51.36	0	16.187	191120000	8	10.5	9.6	13.3	10.7	3	3	4	3	1
0	318409984	0	288400000		TTHERM_00731400;hypothetical protein		0.194016	0.90575	-1.89661	TTHERM_00731400	TTHERM_00731400	12	12	12	13.4	13.4	13.4	103.56	0	33.315	451400000	20	2.1	12.3	4.4	7.6	2	10	4	7	1
66366000	0	0	0		TTHERM_00105100;hypothetical protein		0.579227	ND	-1.89789	TTHERM_00105100	TTHERM_00105100	2	2	2	8.6	8.6	8.6	32.538	0	3.2413	53317000	2	8.6	0	0	0	2	0	0	0	1
184510000	200360000	0	166950000		TTHERM_00727630;adenylate kinase		0.420985	0.433783	-1.89892	TTHERM_00727630	TTHERM_00727630	5	5	5	28.3	28.3	28.3	27.884	0	14.217	473660000	9	8.1	28.3	4.9	21.5	2	5	1	4	1
0	19540000	0	0		TTHERM_00475080;peptidase M1 family aminopeptidase		1.27636	ND	-1.90153	TTHERM_00475080	TTHERM_00475080	3	3	3	3.8	3.8	3.8	106.57	0	2.9992	37720000	2	1.3	2.5	1.3	1.1	1	2	1	1	1
0	136890000	0	140890000		TTHERM_00659010;NAD/NADP octopine/nopaline dehydrogenase, alpha-helical domain protein		0.319182	1.02922	-1.9255	TTHERM_00659010	TTHERM_00659010	5	5	5	21.9	21.9	21.9	46.035	0	15.482	314890000	7	3.7	15	3.7	18.2	1	3	1	4	1
15015000	0	0	0		TTHERM_00140920;helix turn-helix protein		1.06689	ND	-1.92897	TTHERM_00140920	TTHERM_00140920	1	1	1	9.1	9.1	9.1	15.101	0	2.7231	12063000	1	9.1	0	0	0	1	0	0	0	1
0	0	0	11331000		TTHERM_00052470;AMP-dependent synthetase/ligase		1.31204	∞	-1.95127	TTHERM_00052470	TTHERM_00052470	2	2	2	4.3	4.3	4.3	75.528	0	5.2839	22186000	2	0	2.4	1.9	2.4	0	1	1	1	1
0	0	4514300	0		TTHERM_00449180;transmembrane protein, putative		1.26663	∞	-1.98087	TTHERM_00449180	TTHERM_00449180	1	1	1	3.5	3.5	3.5	45.919	0	4.1247	4514300	1	0	0	3.5	0	0	0	1	0	1
50256000	0	0	0		TTHERM_00557760;NAD-dependent epimerase/dehydratase family protein		0.622696	ND	-2.00374	TTHERM_00557760	TTHERM_00557760	3	3	3	14.6	14.6	14.6	41.32	0	8.1373	59373000	3	5.2	0	9.4	0	1	0	2	0	1
83828000	0	0	0		TTHERM_00363210;ADP/ATP transporter on adenylate translocase		0.57791	ND	-2.01178	TTHERM_00363210	TTHERM_00363210	4	4	4	14.5	14.5	14.5	34.085	0	84.562	132130000	4	8.2	0	10.5	0	2	0	3	0	1
46492000	0	0	0		TTHERM_00046310;dynein heavy chain, cytoplasmic protein		0.849984	ND	-2.02422	TTHERM_00046310	TTHERM_00046310	4	4	4	1	1	1	526.91	0	28.637	61081000	5	0.8	0	0.4	0.2	3	0	2	1	1
59475000	0	0	0		TTHERM_00227580;STOP protein		1.08794	ND	-2.03509	TTHERM_00227580	TTHERM_00227580	1	1	1	3.8	3.8	3.8	54.472	0	5.1339	47781000	2	3.8	0	0	0	1	0	0	0	1
0	0	10264000	0		TTHERM_000500989;alpha/beta fold hydrolase		0.901224	∞	-2.03583	TTHERM_000500989	TTHERM_000500989	2	2	2	7.5	7.5	7.5	47.749	0	4.5245	48575000	3	7.5	0	2.4	0	2	0	1	0	1
0	0	8139300	0		TTHERM_00423380;multidrug resistance protein-like transporter family ABC domain protein;TTHERM_00083790;ABC transporter family protein;TTHERM_00502630;multidrug resistance protein-like transporter family ABC domain protein;TTHERM_00423389;multidrug resista		1.62648	∞	-2.04104	TTHERM_00423380;TTHERM_00083790;TTHERM_00502630;TTHERM_00423389;TTHERM_01151450;TTHERM_00423390;TTHERM_00502619;TTHERM_01151440	TTHERM_00423380;TTHERM_00083790;TTHERM_00502630;TTHERM_00423389;TTHERM_01151450;TTHERM_00423390;TTHERM_00502619;TTHERM_01151440	2	2	2	1.5	1.5	1.5	146.03	0	2.3944	41716000	2	0	0.8	0.7	0.8	0	1	1	1	8
0	60807000	0	0		TTHERM_00825290;hypothetical protein		0.987109	ND	-2.0413	TTHERM_00825290	TTHERM_00825290	1	1	1	15.8	15.8	15.8	17.407	0	4.7455	43249000	1	0	15.8	0	0	0	1	0	0	1
36959000	0	0	0		TTHERM_00077120;pyrimidine 5-nucleotidase		0.952062	ND	-2.0449	TTHERM_00077120	TTHERM_00077120	1	1	1	3.9	3.9	3.9	43.969	0.0035672	1.7137	29692000	1	3.9	0	0	0	1	0	0	0	1
0	119520000	0	0		TTHERM_00038880;carboxy-terminal crystallin fold protein 9p		0.729479	ND	-2.05637	TTHERM_00038880	TTHERM_00038880	2	2	2	4.8	4.8	4.8	49.944	0	4.125	99947000	3	0	4.8	0	2.6	0	2	0	1	1
0	206490000	0	93787000		TTHERM_00316290;hypothetical protein		0.23013	0.454196	-2.05971	TTHERM_00316290	TTHERM_00316290	5	5	5	28.1	28.1	28.1	26.323	0	15.271	310030000	8	13.6	20.8	13.6	17.2	2	4	2	3	1
53893000	0	0	0		TTHERM_00557840;luc7 amine-terminal protein		0.908889	ND	-2.14233	TTHERM_00557840	TTHERM_00557840	1	1	1	3.5	3.5	3.5	37.094	0	2.1481	43297000	1	3.5	0	0	0	1	0	0	0	1
0	79884000	0	0		TTHERM_00138150;acyl-CoA dehydrogenase		1.23827	ND	-2.15428	TTHERM_00138150	TTHERM_00138150	4	4	4	11.3	11.3	11.3	46.319	0	11.416	174230000	4	2.4	6.5	2.4	2.4	1	2	1	1	1
0	0	0	14859000		TTHERM_00015980;choline-phosphate cytidylyltransferase;TTHERM_00429910;choline-phosphate cytidylyltransferase		0.700771	∞	-2.18623	TTHERM_00015980;TTHERM_00429910	TTHERM_00015980;TTHERM_00429910	1	1	1	2.6	2.6	2.6	52.027	0.0058275	1.6092	21918000	1	0	2.6	0	2.6	0	1	0	1	2
0	0	0	6276100		TTHERM_00158020;PCI-domain protein		1.18952	∞	-2.22989	TTHERM_00158020	TTHERM_00158020	1	1	1	3.6	3.6	3.6	51.629	0.0092379	1.5479	9149800	1	0	3.6	0	3.6	0	1	0	1	1
228030000	244440000	282390016	0		TTHERM_00666540;60S ribosomal protein L21		0.333135	0.597689	-2.2547	TTHERM_00666540	TTHERM_00666540	5	5	5	31.2	31.2	31.2	18.123	0	24.338	703180000	13	20.4	12.1	25.5	6.4	2	2	4	1	1
0	0	28948000	0		TTHERM_00926990;endoribonuclease L-PSP protein		0.441705	∞	-2.311	TTHERM_00926990	TTHERM_00926990	2	2	2	15.2	15.2	15.2	19.821	0	2.6673	75092000	4	9.6	0	9.6	5.6	1	0	1	1	1
47758000	0	0	0		TTHERM_00127100;hypothetical protein		0.632415	ND	-2.31133	TTHERM_00127100	TTHERM_00127100	2	2	2	4.2	4.2	4.2	48.273	0	2.8265	59876000	3	4.2	0	1.7	0	2	0	1	0	1
0	1583699968	0	55105000		TTHERM_01002860;carboxy-terminal crystallin fold protein		0.223595	0.0347951	-2.32846	TTHERM_01002860	TTHERM_01002860	9	9	9	27.2	27.2	27.2	48.095	0	179.28	1248300000	17	5	25.2	5	5.3	2	8	2	2	1
83158000	88808000	77461000	0		TTHERM_00492789;hypoxanthine guanine phosphoribosyltransferase		0.400894	0.450444	-2.33897	TTHERM_00492789	TTHERM_00492789	2	2	2	12.9	12.9	12.9	21.377	0	7.6176	224040000	5	12.9	12.9	12.9	5.4	2	2	2	1	1
0	72086000	0	0		TTHERM_00938940;transmembrane protein, putative		0.534383	ND	-2.35246	TTHERM_00938940	TTHERM_00938940	3	3	3	24.7	24.7	24.7	18.573	0	12.085	73389000	4	0	24.7	7.1	24.7	0	3	1	3	1
0	403769984	0	132950000		TTHERM_00127260;transmembrane protein, putative		0.260816	0.329272	-2.43268	TTHERM_00127260	TTHERM_00127260	9	9	9	37	37	37	43.856	0	41.062	553280000	15	9.7	29.7	12.1	19.4	2	7	3	5	1
0	127910000	0	50343000		TTHERM_00434000;transmembrane protein, putative		0.364609	0.393581	-2.43616	TTHERM_00434000	TTHERM_00434000	6	6	6	18.5	18.5	18.5	55.619	0	41.316	157530000	9	3	18.5	3	7.7	1	6	1	2	1
0	41333000	0	0		TTHERM_00044990;fumarylacetoacetase		1.37121	ND	-2.44376	TTHERM_00044990	TTHERM_00044990	3	3	3	11.2	11.2	11.2	48.484	0	4.3636	106260000	3	0	4	7.2	0	0	1	2	0	1
0	34360000	0	0		TTHERM_00047230;transmembrane protein, putative		0.662098	ND	-2.45805	TTHERM_00047230	TTHERM_00047230	3	3	3	10.1	10.1	10.1	41.244	0	3.9095	24439000	4	3.4	6.6	3.4	0	1	2	1	0	1
0	18794000	0	0		TTHERM_00537400;hypothetical protein		0.740329	ND	-2.50893	TTHERM_00537400	TTHERM_00537400	1	1	1	0.5	0.5	0.5	258.31	0.0023895	1.7512	13368000	1	0	0.5	0	0	0	1	0	0	1
0	12952000	0	0		TTHERM_00220690;glycosyl hydrolase family 31 protein		0.613987	ND	-2.52691	TTHERM_00220690	TTHERM_00220690	1	1	1	1	1	1	103.44	0.005848	1.6231	9212600	1	0	1	0	0	0	1	0	0	1
0	0	0	17485000		TTHERM_00268070;oxoglutarate dehydrogenase (succinyl-transferring), E1 component		0.82544	∞	-2.5752	TTHERM_00268070	TTHERM_00268070	3	3	2	2.7	2.7	2	121.27	0	3.2368	40665000	3	0	0.8	2	0.8	0	1	2	1	1
0	55421000	0	0		TTHERM_00721790;protein phosphatase 2C, putative		1.63649	ND	-2.59527	TTHERM_00721790	TTHERM_00721790	2	2	2	4.9	4.9	4.9	52.948	0	4.2282	39418000	2	0	4.9	0	0	0	2	0	0	1
0	54308000	0	0		TTHERM_00400750;D-hydantoinase family protein		1.63863	ND	-2.5992	TTHERM_00400750	TTHERM_00400750	2	2	2	2	2	2	111.91	0	3.8712	61952000	4	1.1	2	1.1	0	1	2	1	0	1
0	37711000	0	0		TTHERM_01345770;hypothetical protein		1.93949	ND	-2.60847	TTHERM_01345770	TTHERM_01345770	2	2	2	2.3	2.3	2.3	72.553	0.0023923	1.7545	30666000	2	0	2.3	0	1.1	0	2	0	1	1
41426000	0	0	0		TTHERM_00145080;zinc-binding dehydrogenase family oxidoreductase		0.720195	ND	-2.65258	TTHERM_00145080	TTHERM_00145080	2	2	2	6.6	6.6	6.6	36.062	0	2.5489	54130000	1	6.6	0	3.9	0	2	0	1	0	1
55740000	0	0	0		TTHERM_00499260;transmembrane protein, putative		1.40559	ND	-2.77159	TTHERM_00499260	TTHERM_00499260	3	3	3	3.9	3.9	3.9	153.96	0	15.761	66199000	4	1.4	0	1.4	2.5	1	0	1	2	1
0	188840000	0	0		TTHERM_00777270;hypothetical protein		0.450624	ND	-2.77566	TTHERM_00777270	TTHERM_00777270	4	4	4	11.6	11.6	11.6	36.009	0	4.2773	134310000	4	0	11.6	0	0	0	4	0	0	1
121240000	573830016	0	132930000		TTHERM_00118610;ATP synthase F1, gamma subunit		0.496158	0.191247	-2.78632	TTHERM_00118610	TTHERM_00118610	7	7	7	21.7	21.7	21.7	32.873	0	70.303	620150000	13	8.4	21.7	8.4	17.1	2	7	2	5	1
0	24777000	0	0		TTHERM_00463010;glutathione S-transferase, amine-terminal domain protein		1.19043	ND	-2.80932	TTHERM_00463010	TTHERM_00463010	3	3	3	14	14	14	31.623	0	6.6251	17623000	2	9.1	4.9	0	0	2	1	0	0	1
0	67631000	0	0		TTHERM_00821930;antioxidant, AhpC/TSA family protein		0.897475	ND	-2.87729	TTHERM_00821930	TTHERM_00821930	2	2	2	8	8	8	25.88	0	3.7813	240640000	5	3.1	8	3.1	3.1	1	2	1	1	1
0	25339000	0	0		TTHERM_00218570;hypothetical protein		1.35914	ND	-2.91391	TTHERM_00218570	TTHERM_00218570	1	1	1	6.9	6.9	6.9	20.003	0.0024155	1.7981	18023000	1	0	6.9	0	0	0	1	0	0	1
0	142920000	0	0		TTHERM_00624730;granule lattice protein		0.720626	ND	-2.92243	TTHERM_00624730	TTHERM_00624730	3	3	3	14.3	14.3	14.3	41.463	0	20.126	101660000	3	0	14.3	0	0	0	3	0	0	1
0	354190016	0	0		TTHERM_01018540;granule lattice protein;TTHERM_00378890;granule lattice protein		0.525729	ND	-2.93164	TTHERM_01018540;TTHERM_00378890	TTHERM_01018540;TTHERM_00378890	2	2	2	6.1	6.1	6.1	42.271	0	20.089	271200000	2	0	6.1	0	3.4	0	2	0	1	2
292689984	226200000	0	149040000		TTHERM_00194260;NADH-ubiquinone oxidoreductase 75 kDa subunit		0.511048	0.287229	-2.97951	TTHERM_00194260	TTHERM_00194260	8	8	8	13.6	13.6	13.6	80.478	0	18.122	694040000	11	6.7	7.1	7.9	4.5	4	4	5	3	1
0	129440000	0	0		TTHERM_01001220;hypothetical protein		0.579916	ND	-2.98697	TTHERM_01001220	TTHERM_01001220	2	2	2	14.9	14.9	14.9	18.162	0	45.303	133180000	4	5.8	14.9	5.8	5.8	1	2	1	1	1
137440000	0	0	0		TTHERM_01345760;ADP-ribosylation factor(Arf)/Arf-like (ARL) small GTPase family protein		0.820123	ND	-3.01744	TTHERM_01345760	TTHERM_01345760	4	4	4	29.2	29.2	29.2	19.87	0	7.6235	151630000	5	23.6	5.6	6.7	5.6	3	1	1	1	1
0	69054000	0	0		TTHERM_01220330;Noc2p family protein		1.0636	ND	-3.04494	TTHERM_01220330	TTHERM_01220330	5	5	5	7.5	7.5	7.5	81.192	0	12.217	62000000	6	0	4.3	3.2	2.8	0	3	2	2	1
0	62323000	0	0	+	TTHERM_00753340;hypothetical protein		4.74175	ND	-3.06814	TTHERM_00753340	TTHERM_00753340	2	2	2	8.6	8.6	8.6	22.554	0	2.398	63642000	5	5.1	8.6	5.1	5.1	1	2	1	1	1
24434000	3853900032	0	57518000		TTHERM_00777260;hypothetical protein		0.305451	0.0148306	-3.06926	TTHERM_00777260	TTHERM_00777260	12	12	12	57.6	57.6	57.6	35.461	0	166.02	2835200000	20	7.7	57.6	4.8	10.9	2	12	1	4	1
249870000	0	0	0		TTHERM_00322980;hypothetical protein		0.70842	ND	-3.37286	TTHERM_00322980	TTHERM_00322980	2	2	2	1.8	1.8	1.8	134.81	0	2.05	337180000	4	1.8	1	0.9	0	2	1	1	0	1
0	169060000	0	0		TTHERM_00522600;hypothetical protein		1.20381	ND	-3.38857	TTHERM_00522600	TTHERM_00522600	1	1	1	8.1	8.1	8.1	42.019	0	45.864	120240000	3	0	8.1	0	0	0	1	0	0	1
148000000	79220000	0	0		TTHERM_00476670;60S ribosomal protein L18a		1.04674	ND	-3.59107	TTHERM_00476670	TTHERM_00476670	3	3	3	21.1	21.1	21.1	22.106	0	9.9438	300310000	7	10.5	10.5	15.8	5.3	2	2	2	1	1
0	2029900032	0	32168000		TTHERM_00527180;hypothetical protein		0.450481	0.0158471	-3.61387	TTHERM_00527180	TTHERM_00527180	10	10	10	32.8	32.8	32.8	45.273	0	323.31	1463800000	15	0	32.8	0	6.5	0	10	0	2	1
108770000	0	0	0		TTHERM_00688470;dynein-1-alpha heavy chain, flagellar inner arm I1 complex protein;TTHERM_00193520;dynein heavy chain, amine-terminal region protein;TTHERM_00355100;dynein heavy chain;TTHERM_00565600;dynein heavy chain, amine-terminal region protein		1.18776	ND	-3.63429	TTHERM_00688470;TTHERM_00193520;TTHERM_00355100;TTHERM_00565600;TTHERM_001151438;TTHERM_00433800;TTHERM_00821980;TTHERM_00558640;TTHERM_01027670;TTHERM_00947430;TTHERM_00047540	TTHERM_00688470;TTHERM_00193520;TTHERM_00355100;TTHERM_00565600	3	2	2	0.6	0.4	0.4	508.77	0	2.5797	114220000	3	0.4	0.4	0	0.4	2	2	0	2	11
0	286449984	0	0		TTHERM_00998940;hypothetical protein		0.768895	ND	-3.63935	TTHERM_00998940	TTHERM_00998940	3	3	3	16.8	16.8	16.8	24.043	0	6.1815	203740000	2	0	16.8	0	0	0	3	0	0	1
160790000	365630016	0	103870000		TTHERM_00649060;hypothetical protein		0.549916	0.197314	-3.66029	TTHERM_00649060	TTHERM_00649060	8	8	8	38.9	38.9	38.9	29.314	0	60.25	476670000	11	9.3	38.9	4	27.5	2	8	1	5	1
0	578230016	0	0		TTHERM_01055600;Ndc1 protein		1.11067	ND	-4.8582	TTHERM_01055600	TTHERM_01055600	4	4	4	19.8	19.8	19.8	44.168	0	82.526	450370000	5	2.3	19.8	0	5.8	1	4	0	1	1

## Sheet: Fig 6A legend
S3 Table
LFQ data for immunoprecipitation of Mdl1p-interacting proteins using FLAG-tagged (MDL1-FLAG) and parental cells (CU428).
Raw data and full peptide/protein identification files are available via PRIDE partner repository [104] with the dataset identifier PXD028372.
Column
A-B	LFQ intensities for CU428 (control samples)
C-D	LFQ intensities for MDL1-FLAG (bait samples)
E	Significant interactors (determined by statistical analysis in Perseus (FDR=0.05, s0=1; see Methods section).
F	Fasta Headers
G	Predicted dodains (Mdl1p is highlighted in orange)
H	_-log10 p-value (determined by statistical analysis in Perseus (FDR=0.05, s0=1; see Methods section).
I	enrichment ratio ( ∞=only detected in bait replicates; ND=not detected bait replicates)
J	Difference (determined by statistical analysis in Perseus (FDR=0.05, s0=1; see Methods section).
K	Protein IDs (Identifier(s) of protein(s) contained in the protein group; sorted by number of identified peptides in descending order)
L	Majority protein IDs (IDs of those proteins that have at least half of the peptides of the leading protein)
M	Peptides
N	Razor + unique peptides
O	Unique peptides
P	Sequence coverage [%] (Percentage of the sequence that is covered by the identified peptides of the best protein sequence contained in the group)
Q	Unique + razor sequence coverage [%] (Percentage of the sequence that is covered by the identified unique and razor peptides of the best protein sequence contained in the group)
R	Unique sequence coverage [%] Percentage of the sequence that is covered by the identified unique peptides of the best protein sequence contained in the group)
S	Mol. weight [kDa]
T	Q-value
U	Score (derived from peptide posterior error probabilities)
V	Intensity (Summed up Ion Current of all isotopic clusters associated with the identified AA sequence).
W	MS/MS count
X-Y	Sequence coverage CU428 [%]
Z-AA	Sequence coverage MDL1_FLAG [%]
AB-AC	Peptides CU428
AD-AE	Peptides MDL1_FLAG
AF	Number of proteins

## Sheet: S1B
	TTHERM_00047330	TTHERM_00141040	TTHERM_00227750	TTHERM_00317390	TTHERM_00670750	TTHERM_01122800	TTHERM_01213910	TTHERM_00658810	TTHERM_00527180_Grl1	TTHERM_00221120_Grt1	TTHERM_00558350_Igr1	TTHERM_000486279	TTHERM_000193469
Ll	149.36	834.96	516.1	675.86	699.42	1217.19	1082.53	856.46	46495.5	45280.5	25437.4	N/A	N/A
Lm	88.95	683.49	333.35	448.69	514.44	862.42	678.57	581.26	29998.7	29525.6	16993
Lh	152.09	1466.94	672.84	891.22	894.76	1802.74	1497.59	979.7	51766.5	49474.8	29894.1
S0	416.19	3816.43	1501.28	2383.94	4774.76	5017.8	4406.54	2626.37	59778.5	59078.3	53046.5
S3	286.22	2997.56	1365.54	1520.47	2751.67	2218.46	3669.99	2144.11	60718.7	56932.7	48438.7
S6	166.27	1843.71	938.51	686.44	1490.55	1834.57	2271.49	1355.52	58449.1	55198.8	39125.2
S9	80.75	1298.66	514.69	357.78	765.48	1117.7	1071.8	753	38071.5	31512.8	13339.1
S12	72.03	1203.01	356.2	238.82	415.88	784.39	646.68	560.48	18890	15378.5	5644.86
S15	62.32	1189.25	288.34	164.49	458.74	723.89	634.7	490.59	12245.5	11054.3	3645.32
S24	70.84	1299.36	338.62	188.18	441.8	760.89	620.87	425.87	21492.2	16632.4	5319.53
C0	290.01	3197.25	1136.56	1397.58	1416.13	2279.67	1939.73	1494.44	56352.6	54785.6	38916
C2	593.2	3887.11	1566.15	1363.47	1773.05	4269.2	2871.84	1517.73	61072.3	62517.5	57821.5
C4	291.64	2696.77	1055.04	770.75	937.6	1738.65	1556.38	1007.54	56575.4	59372.5	43232.6
C6	94.8	1778.32	573.26	469.35	367.09	760.01	634.21	859.67	36350	33071.6	11722.5
C8	60.92	881.53	239.51	270.18	211.63	466.88	286.93	691.58	18545.4	16780.7	5261.66
C10	97.02	1436.95	416.98	609.16	878.01	795.34	1109.11	663.01	28192.5	21748.1	9656.33
C12	126.46	1889.68	463.52	978.08	1040.72	936.79	1631.8	932.8	50252.7	45067.7	22039
C14	177.45	1778.82	651.3	768.09	702.7	1234.2	1409.47	998.2	46843	49480	26081.3
C16	249.73	2467.19	850.44	1084.76	854.19	1999.1	1894.96	1417.78	57375.7	60472.2	45223.4
C18	298.68	2547.69	843.3	823.4	737.87	1814.89	1720.61	1371.73	56152.1	56745	46434.6
min	60.92	683.49	239.51	164.49	211.63	466.88	286.93	425.87	12245.5	11054.3	3645.32
max	593.2	3887.11	1566.15	2383.94	4774.76	5017.8	4406.54	2626.37	61072.3	62517.5	57821.5
	TTHERM_00047330	TTHERM_00141040	TTHERM_00227750	TTHERM_00317390	TTHERM_00670750	TTHERM_01122800	TTHERM_01213910	TTHERM_00658810_MDL1	TTHERM_00527180_Grl1	TTHERM_00221120_Grt1	TTHERM_00558350_Igr1	TTHERM_000486279	TTHERM_000193469
Ll	0.166153	0.0472809	0.208489	0.230404	0.106898	0.16487	0.193125	0.195678	0.701458	0.665061	0.402245
Lm	0.0526603	0	0.0707351	0.12805	0.0663602	0.0869143	0.0950673	0.0706158	0.363595	0.358921	0.246376
Lh	0.171282	0.244551	0.326637	0.327437	0.149706	0.293536	0.293877	0.251684	0.809412	0.746561	0.484508
S0	0.667449	0.977937	0.951102	1	1	1	1	1	0.9735	0.933171	0.911862
S3	0.423273	0.72233	0.848783	0.610953	0.556644	0.384885	0.821209	0.780841	0.992757	0.89148	0.826809
S6	0.197922	0.362159	0.526895	0.235171	0.280273	0.30053	0.481735	0.422472	0.946274	0.857787	0.654898
S9	0.0372548	0.192023	0.207426	0.0870891	0.121375	0.143008	0.19052	0.148662	0.52893	0.397537	0.178931
S12	0.0208725	0.162167	0.0879591	0.0334903	0.0447609	0.0697683	0.0873262	0.0611725	0.136083	0.0840241	0.0369081
S15	0.00263019	0.157871	0.0368073	0	0.0541536	0.0564743	0.0844182	0.0294115	0	0	0
S24	0.0186368	0.192242	0.0747075	0.0106738	0.0504413	0.0646045	0.0810611	0	0.189377	0.108389	0.0309031
C0	0.430394	0.784662	0.676182	0.555584	0.263964	0.398335	0.401203	0.485603	0.903337	0.849759	0.651037
C2	1	1	1	0.540215	0.342182	0.835506	0.627465	0.496187	1	1	1
C4	0.433456	0.628439	0.614733	0.273158	0.159095	0.279453	0.308148	0.264335	0.9079	0.938888	0.730714
C6	0.0636507	0.341748	0.251575	0.137358	0.0340687	0.0644112	0.0842992	0.197137	0.493674	0.427826	0.14909
C8	0	0.0618176	0	0.0476199	0	0	0	0.12075	0.129025	0.111271	0.0298349
C10	0.0678214	0.23519	0.133774	0.200351	0.146036	0.0721744	0.199577	0.107766	0.326603	0.207795	0.110953
C12	0.123131	0.376508	0.168855	0.366573	0.181693	0.103256	0.326456	0.23037	0.778409	0.660927	0.339516
C14	0.218926	0.341904	0.310401	0.271959	0.107617	0.168608	0.272487	0.260091	0.708576	0.746663	0.414129
C16	0.354719	0.556776	0.460509	0.414639	0.140816	0.336684	0.390335	0.450766	0.924291	0.960257	0.767461
C18	0.446682	0.581904	0.455127	0.29688	0.115324	0.296206	0.348014	0.429839	0.89923	0.887833	0.789817

## Sheet: S3
Fraction of Mdl spots that overlap with a Grl spot
WT
	Observed	Random
cell 1	0.913043	0.188406
cell 2	0.931034	0.172414
cell 3	1	0.23913
cell 4	0.95	0.1
cell 5	0.863636	0.113636
cell 6	0.888889	0.133333
MN175
	Observed	Random
cell 1	0.691176	0.205882
cell 2	0.80303	0.272727
cell 3	0.814433	0.278351
cell 4	0.793296	0.217877
cell 5	0.760417	0.177083
cell 6	0.55	0.3
cell 7	0.837838	0.216216

## Sheet: S6B
Fractions	MW (kDa)
4
5
6	66
7
8
9
10
11	150
12
13
13.5
14
15
16
17
18
19
20
21
22
23
24
25	660
26
27
28
